# Supplementary material for: Upregulation of RIG‐I is Critical for Responsiveness to IFN‐α Plus Anti‐PD‐1 in Colorectal Cancer
Source: Cancer Med. 2025 Mar 21;14(6):e70802. doi: 10.1002/cam4.70802 (PMC11926914; doi:10.1002/cam4.70802)
Supplement: Supplementary file 3 — Table S2. The detailed characteristics of patients in all cohorts used in this study. [file CAM4-14-e70802-s005.xlsx]

## Sheet: GSE39084
Sample	gender:	Age	msi.status	tp53.gene.mutation.status	kras.gene.mutation.status	braf.gene.mutation.status	pik3ca.gene.mutation.status
GSM955447	gender: M	age.year: 60.9	msi.status [mismatch repair status]: High	tp53.gene.mutation.status: WT	kras.gene.mutation.status: WT	braf.gene.mutation.status: WT	pik3ca.gene.mutation.status: WT
GSM955448	gender: M	age.year: 78.2	msi.status [mismatch repair status]: High	tp53.gene.mutation.status: WT	kras.gene.mutation.status: WT	braf.gene.mutation.status: WT	pik3ca.gene.mutation.status: WT
GSM955458	gender: M	age.year: 30.2	msi.status [mismatch repair status]: High	tp53.gene.mutation.status: WT	kras.gene.mutation.status: WT	braf.gene.mutation.status: WT	pik3ca.gene.mutation.status: WT
GSM955459	gender: F	age.year: 31.7	msi.status [mismatch repair status]: High	tp53.gene.mutation.status: WT	kras.gene.mutation.status: M	braf.gene.mutation.status: WT	pik3ca.gene.mutation.status: M
GSM955460	gender: F	age.year: 34.7	msi.status [mismatch repair status]: High	tp53.gene.mutation.status: WT	kras.gene.mutation.status: M	braf.gene.mutation.status: WT	pik3ca.gene.mutation.status: M
GSM955461	gender: M	age.year: 40.2	msi.status [mismatch repair status]: High	tp53.gene.mutation.status: WT	kras.gene.mutation.status: WT	braf.gene.mutation.status: WT	pik3ca.gene.mutation.status: M
GSM955466	gender: F	age.year: 40.8	msi.status [mismatch repair status]: High	tp53.gene.mutation.status: WT	kras.gene.mutation.status: M	braf.gene.mutation.status: WT	pik3ca.gene.mutation.status: M
GSM955467	gender: F	age.year: 71.4	msi.status [mismatch repair status]: High	tp53.gene.mutation.status: M	kras.gene.mutation.status: M	braf.gene.mutation.status: WT	pik3ca.gene.mutation.status: M
GSM955468	gender: F	age.year: 66.4	msi.status [mismatch repair status]: High	tp53.gene.mutation.status: WT	kras.gene.mutation.status: WT	braf.gene.mutation.status: WT	pik3ca.gene.mutation.status: WT
GSM955469	gender: M	age.year: 76.9	msi.status [mismatch repair status]: High	tp53.gene.mutation.status: WT	kras.gene.mutation.status: WT	braf.gene.mutation.status: M	pik3ca.gene.mutation.status: WT
GSM955470	gender: M	age.year: 81.8	msi.status [mismatch repair status]: High	tp53.gene.mutation.status: WT	kras.gene.mutation.status: M	braf.gene.mutation.status: WT	pik3ca.gene.mutation.status: WT
GSM955471	gender: M	age.year: 79.3	msi.status [mismatch repair status]: High	tp53.gene.mutation.status: M	kras.gene.mutation.status: M	braf.gene.mutation.status: WT	pik3ca.gene.mutation.status: M
GSM955472	gender: M	age.year: 75.3	msi.status [mismatch repair status]: High	tp53.gene.mutation.status: M	kras.gene.mutation.status: WT	braf.gene.mutation.status: M	pik3ca.gene.mutation.status: WT
GSM955473	gender: F	age.year: 68	msi.status [mismatch repair status]: High	tp53.gene.mutation.status: WT	kras.gene.mutation.status: WT	braf.gene.mutation.status: M	pik3ca.gene.mutation.status: M
GSM955508	gender: F	age.year: 92.4	msi.status [mismatch repair status]: High	tp53.gene.mutation.status: WT	kras.gene.mutation.status: M	braf.gene.mutation.status: WT	pik3ca.gene.mutation.status: WT
GSM955509	gender: F	age.year: 74.5	msi.status [mismatch repair status]: High	tp53.gene.mutation.status: M	kras.gene.mutation.status: WT	braf.gene.mutation.status: WT	pik3ca.gene.mutation.status: WT
GSM955454	gender: F	age.year: 40.5	msi.status [mismatch repair status]: Low	tp53.gene.mutation.status: M	kras.gene.mutation.status: M	braf.gene.mutation.status: WT	pik3ca.gene.mutation.status: M
GSM955465	gender: F	age.year: 45.2	msi.status [mismatch repair status]: Low	tp53.gene.mutation.status: M	kras.gene.mutation.status: WT	braf.gene.mutation.status: WT	pik3ca.gene.mutation.status: WT
GSM955481	gender: F	age.year: 72.5	msi.status [mismatch repair status]: Low	tp53.gene.mutation.status: M	kras.gene.mutation.status: M	braf.gene.mutation.status: WT	pik3ca.gene.mutation.status: WT
GSM955440	gender: M	age.year: 34.5	msi.status [mismatch repair status]: No	tp53.gene.mutation.status: M	kras.gene.mutation.status: M	braf.gene.mutation.status: WT	pik3ca.gene.mutation.status: WT
GSM955441	gender: F	age.year: 36.4	msi.status [mismatch repair status]: No	tp53.gene.mutation.status: WT	kras.gene.mutation.status: WT	braf.gene.mutation.status: WT	pik3ca.gene.mutation.status: WT
GSM955442	gender: M	age.year: 36.9	msi.status [mismatch repair status]: No	tp53.gene.mutation.status: M	kras.gene.mutation.status: WT	braf.gene.mutation.status: WT	pik3ca.gene.mutation.status: WT
GSM955443	gender: F	age.year: 38.2	msi.status [mismatch repair status]: No	tp53.gene.mutation.status: M	kras.gene.mutation.status: WT	braf.gene.mutation.status: WT	pik3ca.gene.mutation.status: WT
GSM955444	gender: F	age.year: 38.8	msi.status [mismatch repair status]: No	tp53.gene.mutation.status: WT	kras.gene.mutation.status: M	braf.gene.mutation.status: WT	pik3ca.gene.mutation.status: WT
GSM955445	gender: F	age.year: 38.9	msi.status [mismatch repair status]: No	tp53.gene.mutation.status: WT	kras.gene.mutation.status: WT	braf.gene.mutation.status: WT	pik3ca.gene.mutation.status: WT
GSM955446	gender: F	age.year: 39.2	msi.status [mismatch repair status]: No	tp53.gene.mutation.status: M	kras.gene.mutation.status: WT	braf.gene.mutation.status: WT	pik3ca.gene.mutation.status: WT
GSM955449	gender: F	age.year: 45	msi.status [mismatch repair status]: No	tp53.gene.mutation.status: WT	kras.gene.mutation.status: WT	braf.gene.mutation.status: WT	pik3ca.gene.mutation.status: WT
GSM955450	gender: F	age.year: 29.6	msi.status [mismatch repair status]: No	tp53.gene.mutation.status: M	kras.gene.mutation.status: M	braf.gene.mutation.status: WT	pik3ca.gene.mutation.status: WT
GSM955451	gender: M	age.year: 33.5	msi.status [mismatch repair status]: No	tp53.gene.mutation.status: WT	kras.gene.mutation.status: WT	braf.gene.mutation.status: WT	pik3ca.gene.mutation.status: WT
GSM955452	gender: F	age.year: 35.4	msi.status [mismatch repair status]: No	tp53.gene.mutation.status: M	kras.gene.mutation.status: WT	braf.gene.mutation.status: WT	pik3ca.gene.mutation.status: M
GSM955453	gender: F	age.year: 37.5	msi.status [mismatch repair status]: No	tp53.gene.mutation.status: WT	kras.gene.mutation.status: M	braf.gene.mutation.status: WT	pik3ca.gene.mutation.status: M
GSM955455	gender: M	age.year: 42.6	msi.status [mismatch repair status]: No	tp53.gene.mutation.status: WT	kras.gene.mutation.status: M	braf.gene.mutation.status: WT	pik3ca.gene.mutation.status: WT
GSM955456	gender: F	age.year: 43.5	msi.status [mismatch repair status]: No	tp53.gene.mutation.status: M	kras.gene.mutation.status: WT	braf.gene.mutation.status: WT	pik3ca.gene.mutation.status: WT
GSM955457	gender: F	age.year: 44.9	msi.status [mismatch repair status]: No	tp53.gene.mutation.status: M	kras.gene.mutation.status: M	braf.gene.mutation.status: WT	pik3ca.gene.mutation.status: WT
GSM955462	gender: M	age.year: 24.9	msi.status [mismatch repair status]: No	tp53.gene.mutation.status: WT	kras.gene.mutation.status: WT	braf.gene.mutation.status: WT	pik3ca.gene.mutation.status: M
GSM955463	gender: F	age.year: 40.7	msi.status [mismatch repair status]: No	tp53.gene.mutation.status: M	kras.gene.mutation.status: M	braf.gene.mutation.status: WT	pik3ca.gene.mutation.status: WT
GSM955464	gender: F	age.year: 41.9	msi.status [mismatch repair status]: No	tp53.gene.mutation.status: WT	kras.gene.mutation.status: WT	braf.gene.mutation.status: WT	pik3ca.gene.mutation.status: M
GSM955474	gender: M	age.year: 66.6	msi.status [mismatch repair status]: No	tp53.gene.mutation.status: WT	kras.gene.mutation.status: M	braf.gene.mutation.status: WT	pik3ca.gene.mutation.status: WT
GSM955475	gender: M	age.year: 66.3	msi.status [mismatch repair status]: No	tp53.gene.mutation.status: M	kras.gene.mutation.status: WT	braf.gene.mutation.status: WT	pik3ca.gene.mutation.status: WT
GSM955476	gender: M	age.year: 66.7	msi.status [mismatch repair status]: No	tp53.gene.mutation.status: WT	kras.gene.mutation.status: WT	braf.gene.mutation.status: WT	pik3ca.gene.mutation.status: WT
GSM955477	gender: F	age.year: 77.2	msi.status [mismatch repair status]: No	tp53.gene.mutation.status: M	kras.gene.mutation.status: WT	braf.gene.mutation.status: M	pik3ca.gene.mutation.status: WT
GSM955478	gender: M	age.year: 71.3	msi.status [mismatch repair status]: No	tp53.gene.mutation.status: WT	kras.gene.mutation.status: M	braf.gene.mutation.status: WT	pik3ca.gene.mutation.status: WT
GSM955479	gender: M	age.year: 83.1	msi.status [mismatch repair status]: No	tp53.gene.mutation.status: WT	kras.gene.mutation.status: M	braf.gene.mutation.status: WT	pik3ca.gene.mutation.status: M
GSM955480	gender: M	age.year: 71.3	msi.status [mismatch repair status]: No	tp53.gene.mutation.status: M	kras.gene.mutation.status: WT	braf.gene.mutation.status: WT	pik3ca.gene.mutation.status: WT
GSM955482	gender: M	age.year: 85.6	msi.status [mismatch repair status]: No	tp53.gene.mutation.status: WT	kras.gene.mutation.status: WT	braf.gene.mutation.status: WT	pik3ca.gene.mutation.status: WT
GSM955483	gender: M	age.year: 67.5	msi.status [mismatch repair status]: No	tp53.gene.mutation.status: WT	kras.gene.mutation.status: M	braf.gene.mutation.status: WT	pik3ca.gene.mutation.status: WT
GSM955484	gender: M	age.year: 80.9	msi.status [mismatch repair status]: No	tp53.gene.mutation.status: M	kras.gene.mutation.status: WT	braf.gene.mutation.status: WT	pik3ca.gene.mutation.status: WT
GSM955485	gender: F	age.year: 70.7	msi.status [mismatch repair status]: No	tp53.gene.mutation.status: WT	kras.gene.mutation.status: M	braf.gene.mutation.status: WT	pik3ca.gene.mutation.status: WT
GSM955486	gender: F	age.year: 61.8	msi.status [mismatch repair status]: No	tp53.gene.mutation.status: WT	kras.gene.mutation.status: WT	braf.gene.mutation.status: WT	pik3ca.gene.mutation.status: WT
GSM955487	gender: F	age.year: 63	msi.status [mismatch repair status]: No	tp53.gene.mutation.status: WT	kras.gene.mutation.status: WT	braf.gene.mutation.status: WT	pik3ca.gene.mutation.status: WT
GSM955488	gender: M	age.year: 72	msi.status [mismatch repair status]: No	tp53.gene.mutation.status: M	kras.gene.mutation.status: WT	braf.gene.mutation.status: M	pik3ca.gene.mutation.status: WT
GSM955489	gender: M	age.year: 74.8	msi.status [mismatch repair status]: No	tp53.gene.mutation.status: WT	kras.gene.mutation.status: M	braf.gene.mutation.status: WT	pik3ca.gene.mutation.status: WT
GSM955490	gender: M	age.year: 60.8	msi.status [mismatch repair status]: No	tp53.gene.mutation.status: M	kras.gene.mutation.status: WT	braf.gene.mutation.status: WT	pik3ca.gene.mutation.status: WT
GSM955491	gender: M	age.year: 61.5	msi.status [mismatch repair status]: No	tp53.gene.mutation.status: M	kras.gene.mutation.status: WT	braf.gene.mutation.status: WT	pik3ca.gene.mutation.status: WT
GSM955492	gender: F	age.year: 76.4	msi.status [mismatch repair status]: No	tp53.gene.mutation.status: WT	kras.gene.mutation.status: WT	braf.gene.mutation.status: WT	pik3ca.gene.mutation.status: WT
GSM955493	gender: M	age.year: 71.5	msi.status [mismatch repair status]: No	tp53.gene.mutation.status: M	kras.gene.mutation.status: WT	braf.gene.mutation.status: WT	pik3ca.gene.mutation.status: WT
GSM955494	gender: M	age.year: 77.8	msi.status [mismatch repair status]: No	tp53.gene.mutation.status: M	kras.gene.mutation.status: M	braf.gene.mutation.status: WT	pik3ca.gene.mutation.status: WT
GSM955495	gender: M	age.year: 64.6	msi.status [mismatch repair status]: No	tp53.gene.mutation.status: WT	kras.gene.mutation.status: M	braf.gene.mutation.status: WT	pik3ca.gene.mutation.status: WT
GSM955496	gender: F	age.year: 62.9	msi.status [mismatch repair status]: No	tp53.gene.mutation.status: M	kras.gene.mutation.status: M	braf.gene.mutation.status: WT	pik3ca.gene.mutation.status: WT
GSM955497	gender: M	age.year: 66.1	msi.status [mismatch repair status]: No	tp53.gene.mutation.status: M	kras.gene.mutation.status: M	braf.gene.mutation.status: WT	pik3ca.gene.mutation.status: WT
GSM955498	gender: F	age.year: 67.5	msi.status [mismatch repair status]: No	tp53.gene.mutation.status: WT	kras.gene.mutation.status: WT	braf.gene.mutation.status: WT	pik3ca.gene.mutation.status: M
GSM955499	gender: M	age.year: 71	msi.status [mismatch repair status]: No	tp53.gene.mutation.status: WT	kras.gene.mutation.status: WT	braf.gene.mutation.status: M	pik3ca.gene.mutation.status: WT
GSM955500	gender: M	age.year: 67.3	msi.status [mismatch repair status]: No	tp53.gene.mutation.status: M	kras.gene.mutation.status: WT	braf.gene.mutation.status: M	pik3ca.gene.mutation.status: WT
GSM955501	gender: F	age.year: 67.8	msi.status [mismatch repair status]: No	tp53.gene.mutation.status: M	kras.gene.mutation.status: M	braf.gene.mutation.status: WT	pik3ca.gene.mutation.status: WT
GSM955502	gender: M	age.year: 68.1	msi.status [mismatch repair status]: No	tp53.gene.mutation.status: M	kras.gene.mutation.status: M	braf.gene.mutation.status: WT	pik3ca.gene.mutation.status: WT
GSM955503	gender: M	age.year: 74.5	msi.status [mismatch repair status]: No	tp53.gene.mutation.status: WT	kras.gene.mutation.status: M	braf.gene.mutation.status: WT	pik3ca.gene.mutation.status: WT
GSM955504	gender: F	age.year: 75.3	msi.status [mismatch repair status]: No	tp53.gene.mutation.status: WT	kras.gene.mutation.status: WT	braf.gene.mutation.status: M	pik3ca.gene.mutation.status: WT
GSM955505	gender: F	age.year: 86.8	msi.status [mismatch repair status]: No	tp53.gene.mutation.status: WT	kras.gene.mutation.status: M	braf.gene.mutation.status: WT	pik3ca.gene.mutation.status: WT
GSM955506	gender: F	age.year: 89.4	msi.status [mismatch repair status]: No	tp53.gene.mutation.status: WT	kras.gene.mutation.status: WT	braf.gene.mutation.status: WT	pik3ca.gene.mutation.status: WT
GSM955507	gender: M	age.year: 65.8	msi.status [mismatch repair status]: No	tp53.gene.mutation.status: M	kras.gene.mutation.status: WT	braf.gene.mutation.status: WT	pik3ca.gene.mutation.status: WT

## Sheet: GSE35896
Sample	kras.mutation	braf.mutation	p53.mutation	pik3ca.mutation	microsatellite.status	gender
GSM877126	kras.mutation: Y	braf.mutation: N	p53.mutation: N	pik3ca.mutation: N	microsatellite.status: MSS	gender: Female
GSM877127	kras.mutation: N	braf.mutation: N	p53.mutation: N	pik3ca.mutation: Y	microsatellite.status: MSI	gender: Male
GSM877128	kras.mutation: N	braf.mutation: Y	p53.mutation: N	pik3ca.mutation: N	microsatellite.status: MSS	gender: Female
GSM877129	kras.mutation: N	braf.mutation: N	p53.mutation: Y	pik3ca.mutation: N	microsatellite.status: MSS	gender: Male
GSM877130	kras.mutation: N	braf.mutation: N	p53.mutation: Y	pik3ca.mutation: N	microsatellite.status: MSS	gender: Male
GSM877131	kras.mutation: N	braf.mutation: N	p53.mutation: N	pik3ca.mutation: N	microsatellite.status: MSS	gender: Male
GSM877132	kras.mutation: Y	braf.mutation: N	p53.mutation: N	pik3ca.mutation: N	microsatellite.status: MSS	gender: Female
GSM877133	kras.mutation: N	braf.mutation: N	p53.mutation: N	pik3ca.mutation: Y	microsatellite.status: MSS	gender: Male
GSM877134	kras.mutation: Y	braf.mutation: N	p53.mutation: Y	pik3ca.mutation: Y	microsatellite.status: MSS	gender: Male
GSM877135	kras.mutation: N	braf.mutation: N	p53.mutation: Y	pik3ca.mutation: N	microsatellite.status: MSS	gender: Male
GSM877136	kras.mutation: Y	braf.mutation: N	p53.mutation: N	pik3ca.mutation: N	microsatellite.status: MSS	gender: Male
GSM877137	kras.mutation: N	braf.mutation: N	p53.mutation: Y	pik3ca.mutation: N	microsatellite.status: MSS	gender: Male
GSM877138	kras.mutation: N	braf.mutation: N	p53.mutation: N	pik3ca.mutation: N	microsatellite.status: MSI	gender: Male
GSM877139	kras.mutation: Y	braf.mutation: N	p53.mutation: Y	pik3ca.mutation: N	microsatellite.status: MSS	gender: Female
GSM877140	kras.mutation: Y	braf.mutation: N	p53.mutation: Y	pik3ca.mutation: N	microsatellite.status: MSI	gender: Female
GSM877141	kras.mutation: Y	braf.mutation: N	p53.mutation: Y	pik3ca.mutation: N	microsatellite.status: MSS	gender: Female
GSM877142	kras.mutation: N	braf.mutation: N	p53.mutation: N	pik3ca.mutation: N	microsatellite.status: MSS	gender: Male
GSM877143	kras.mutation: Y	braf.mutation: N	p53.mutation: Y	pik3ca.mutation: N	microsatellite.status: MSS	gender: Female
GSM877144	kras.mutation: N	braf.mutation: Y	p53.mutation: N	pik3ca.mutation: N	microsatellite.status: MSS	gender: Male
GSM877145	kras.mutation: Y	braf.mutation: N	p53.mutation: Y	pik3ca.mutation: N	microsatellite.status: MSS	gender: Male
GSM877146	kras.mutation: N	braf.mutation: N	p53.mutation: N	pik3ca.mutation: N	microsatellite.status: MSS	gender: Female
GSM877147	kras.mutation: Y	braf.mutation: N	p53.mutation: N	pik3ca.mutation: Y	microsatellite.status: MSS	gender: Male
GSM877148	kras.mutation: N	braf.mutation: N	p53.mutation: Y	pik3ca.mutation: N	microsatellite.status: MSS	gender: Male
GSM877149	kras.mutation: N	braf.mutation: N	p53.mutation: Y	pik3ca.mutation: N	microsatellite.status: MSS	gender: Male
GSM877150	kras.mutation: Y	braf.mutation: N	p53.mutation: N	pik3ca.mutation: N	microsatellite.status: ---	gender: Female
GSM877151	kras.mutation: N	braf.mutation: N	p53.mutation: Y	pik3ca.mutation: N	microsatellite.status: MSS	gender: Male
GSM877152	kras.mutation: Y	braf.mutation: N	p53.mutation: N	pik3ca.mutation: N	microsatellite.status: MSS	gender: Male
GSM877153	kras.mutation: N	braf.mutation: Y	p53.mutation: N	pik3ca.mutation: N	microsatellite.status: MSS	gender: Female
GSM877154	kras.mutation: Y	braf.mutation: N	p53.mutation: N	pik3ca.mutation: Y	microsatellite.status: MSS	gender: Female
GSM877155	kras.mutation: Y	braf.mutation: N	p53.mutation: N	pik3ca.mutation: N	microsatellite.status: MSS	gender: Female
GSM877156	kras.mutation: N	braf.mutation: N	p53.mutation: N	pik3ca.mutation: N	microsatellite.status: MSI	gender: Male
GSM877157	kras.mutation: N	braf.mutation: N	p53.mutation: Y	pik3ca.mutation: N	microsatellite.status: MSS	gender: Female
GSM877158	kras.mutation: Y	braf.mutation: N	p53.mutation: Y	pik3ca.mutation: N	microsatellite.status: MSS	gender: Female
GSM877159	kras.mutation: N	braf.mutation: N	p53.mutation: N	pik3ca.mutation: N	microsatellite.status: MSS	gender: Male
GSM877160	kras.mutation: N	braf.mutation: N	p53.mutation: Y	pik3ca.mutation: Y	microsatellite.status: MSS	gender: Female
GSM877161	kras.mutation: N	braf.mutation: N	p53.mutation: N	pik3ca.mutation: N	microsatellite.status: MSS	gender: Male
GSM877162	kras.mutation: N	braf.mutation: Y	p53.mutation: N	pik3ca.mutation: N	microsatellite.status: MSI	gender: Female
GSM877163	kras.mutation: Y	braf.mutation: N	p53.mutation: N	pik3ca.mutation: N	microsatellite.status: MSS	gender: Female
GSM877164	kras.mutation: Y	braf.mutation: N	p53.mutation: N	pik3ca.mutation: Y	microsatellite.status: MSS	gender: Female
GSM877165	kras.mutation: Y	braf.mutation: N	p53.mutation: Y	pik3ca.mutation: N	microsatellite.status: MSS	gender: Female
GSM877166	kras.mutation: N	braf.mutation: Y	p53.mutation: N	pik3ca.mutation: N	microsatellite.status: MSS	gender: Female
GSM877167	kras.mutation: Y	braf.mutation: N	p53.mutation: N	pik3ca.mutation: N	microsatellite.status: MSS	gender: Male
GSM877168	kras.mutation: N	braf.mutation: N	p53.mutation: Y	pik3ca.mutation: N	microsatellite.status: MSS	gender: Female
GSM877169	kras.mutation: N	braf.mutation: N	p53.mutation: N	pik3ca.mutation: Y	microsatellite.status: MSS	gender: Female
GSM877170	kras.mutation: Y	braf.mutation: N	p53.mutation: Y	pik3ca.mutation: N	microsatellite.status: MSS	gender: Female
GSM877171	kras.mutation: Y	braf.mutation: N	p53.mutation: N	pik3ca.mutation: N	microsatellite.status: MSS	gender: Male
GSM877173	kras.mutation: N	braf.mutation: N	p53.mutation: N	pik3ca.mutation: Y	microsatellite.status: MSS	gender: Male
GSM877174	kras.mutation: Y	braf.mutation: N	p53.mutation: Y	pik3ca.mutation: N	microsatellite.status: MSS	gender: Female
GSM877175	kras.mutation: Y	braf.mutation: N	p53.mutation: Y	pik3ca.mutation: N	microsatellite.status: MSS	gender: Female
GSM877176	kras.mutation: Y	braf.mutation: N	p53.mutation: N	pik3ca.mutation: N	microsatellite.status: MSS	gender: Male
GSM877177	kras.mutation: N	braf.mutation: N	p53.mutation: Y	pik3ca.mutation: N	microsatellite.status: MSS	gender: Female
GSM877178	kras.mutation: Y	braf.mutation: N	p53.mutation: N	pik3ca.mutation: N	microsatellite.status: MSS	gender: Female
GSM877179	kras.mutation: N	braf.mutation: N	p53.mutation: N	pik3ca.mutation: N	microsatellite.status: MSS	gender: Male
GSM877180	kras.mutation: N	braf.mutation: N	p53.mutation: Y	pik3ca.mutation: N	microsatellite.status: MSS	gender: Female
GSM877181	kras.mutation: Y	braf.mutation: N	p53.mutation: N	pik3ca.mutation: N	microsatellite.status: MSS	gender: Male
GSM877182	kras.mutation: N	braf.mutation: Y	p53.mutation: Y	pik3ca.mutation: N	microsatellite.status: MSS	gender: Female
GSM877183	kras.mutation: Y	braf.mutation: N	p53.mutation: N	pik3ca.mutation: N	microsatellite.status: MSS	gender: Female
GSM877184	kras.mutation: N	braf.mutation: N	p53.mutation: Y	pik3ca.mutation: N	microsatellite.status: MSS	gender: Female
GSM877185	kras.mutation: Y	braf.mutation: N	p53.mutation: N	pik3ca.mutation: N	microsatellite.status: MSS	gender: Male
GSM877186	kras.mutation: N	braf.mutation: N	p53.mutation: Y	pik3ca.mutation: N	microsatellite.status: MSS	gender: Female
GSM877187	kras.mutation: N	braf.mutation: N	p53.mutation: N	pik3ca.mutation: N	microsatellite.status: MSS	gender: Male
GSM877188	kras.mutation: Y	braf.mutation: N	p53.mutation: N	pik3ca.mutation: N	microsatellite.status: MSS	gender: Male

## Sheet: GSE26682-GPL96
Sample	Age	Gender	microsatellite instability (msi) status
GSM656599	age: 78	gender: Female	microsatellite instability (msi) status: High [MSI-H]
GSM656606	age: 81	gender: Male	microsatellite instability (msi) status: High [MSI-H]
GSM656638	age: 56	gender: Male	microsatellite instability (msi) status: High [MSI-H]
GSM656645	age: 81	gender: Female	microsatellite instability (msi) status: High [MSI-H]
GSM656648	age: 88	gender: Female	microsatellite instability (msi) status: High [MSI-H]
GSM656649	age: 47	gender: Female	microsatellite instability (msi) status: High [MSI-H]
GSM656655	age: 81	gender: Male	microsatellite instability (msi) status: High [MSI-H]
GSM656656	age: 87	gender: Male	microsatellite instability (msi) status: High [MSI-H]
GSM656677	age: 64	gender: Female	microsatellite instability (msi) status: High [MSI-H]
GSM656709	age: 55	gender: Male	microsatellite instability (msi) status: High [MSI-H]
GSM656724	age: 73	gender: Female	microsatellite instability (msi) status: High [MSI-H]
GSM656733	age: 78	gender: Female	microsatellite instability (msi) status: High [MSI-H]
GSM656734	age: 70	gender: Male	microsatellite instability (msi) status: High [MSI-H]
GSM656765	age: 55	gender: Male	microsatellite instability (msi) status: High [MSI-H]
GSM656767	age: 88	gender: Male	microsatellite instability (msi) status: High [MSI-H]
GSM656789	age: 76	gender: Male	microsatellite instability (msi) status: High [MSI-H]
GSM656829	age: 70	gender: Male	microsatellite instability (msi) status: High [MSI-H]
GSM656604	age: 72	gender: Female	microsatellite instability (msi) status: Low [MSI-L]
GSM656611	age: 57	gender: Male	microsatellite instability (msi) status: Low [MSI-L]
GSM656614	age: 77	gender: Female	microsatellite instability (msi) status: Low [MSI-L]
GSM656621	age: 71	gender: Male	microsatellite instability (msi) status: Low [MSI-L]
GSM656622	age: 74	gender: Male	microsatellite instability (msi) status: Low [MSI-L]
GSM656624	age: 47	gender: Male	microsatellite instability (msi) status: Low [MSI-L]
GSM656633	age: 74	gender: Female	microsatellite instability (msi) status: Low [MSI-L]
GSM656641	age: 79	gender: Female	microsatellite instability (msi) status: Low [MSI-L]
GSM656643	age: 67	gender: Female	microsatellite instability (msi) status: Low [MSI-L]
GSM656653	age: 76	gender: Female	microsatellite instability (msi) status: Low [MSI-L]
GSM656682	age: 82	gender: Male	microsatellite instability (msi) status: Low [MSI-L]
GSM656713	age: 62	gender: Male	microsatellite instability (msi) status: Low [MSI-L]
GSM656728	age: 74	gender: Male	microsatellite instability (msi) status: Low [MSI-L]
GSM656740	age: 73	gender: Male	microsatellite instability (msi) status: Low [MSI-L]
GSM656744	age: 77	gender: Female	microsatellite instability (msi) status: Low [MSI-L]
GSM656748	age: 70	gender: Male	microsatellite instability (msi) status: Low [MSI-L]
GSM656751	age: 88	gender: Male	microsatellite instability (msi) status: Low [MSI-L]
GSM656758	age: 84	gender: Female	microsatellite instability (msi) status: Low [MSI-L]
GSM656760	age: 79	gender: Male	microsatellite instability (msi) status: Low [MSI-L]
GSM656773	age: 53	gender: Female	microsatellite instability (msi) status: Low [MSI-L]
GSM656774	age: 68	gender: Female	microsatellite instability (msi) status: Low [MSI-L]
GSM656788	age: 51	gender: Male	microsatellite instability (msi) status: Low [MSI-L]
GSM656808	age: 66	gender: Male	microsatellite instability (msi) status: Low [MSI-L]
GSM656813	age: 82	gender: Male	microsatellite instability (msi) status: Low [MSI-L]
GSM656544	age: 76	gender: Female	microsatellite instability (msi) status: Stable [MSS]
GSM656547	age: 68	gender: Female	microsatellite instability (msi) status: Stable [MSS]
GSM656562	age: 85	gender: Male	microsatellite instability (msi) status: Stable [MSS]
GSM656563	age: 94	gender: Female	microsatellite instability (msi) status: Stable [MSS]
GSM656565	age: 54	gender: Male	microsatellite instability (msi) status: Stable [MSS]
GSM656566	age: 81	gender: Male	microsatellite instability (msi) status: Stable [MSS]
GSM656578	age: 83	gender: Female	microsatellite instability (msi) status: Stable [MSS]
GSM656579	age: 88	gender: Male	microsatellite instability (msi) status: Stable [MSS]
GSM656581	age: 70	gender: Female	microsatellite instability (msi) status: Stable [MSS]
GSM656588	age: 84	gender: Male	microsatellite instability (msi) status: Stable [MSS]
GSM656591	age: 78	gender: Female	microsatellite instability (msi) status: Stable [MSS]
GSM656593	age: 80	gender: Male	microsatellite instability (msi) status: Stable [MSS]
GSM656594	age: 86	gender: Female	microsatellite instability (msi) status: Stable [MSS]
GSM656597	age: 89	gender: Male	microsatellite instability (msi) status: Stable [MSS]
GSM656600	age: 70	gender: Male	microsatellite instability (msi) status: Stable [MSS]
GSM656605	age: 90	gender: Male	microsatellite instability (msi) status: Stable [MSS]
GSM656608	age: 81	gender: Male	microsatellite instability (msi) status: Stable [MSS]
GSM656615	age: 76	gender: Female	microsatellite instability (msi) status: Stable [MSS]
GSM656616	age: 61	gender: Female	microsatellite instability (msi) status: Stable [MSS]
GSM656620	age: 81	gender: Male	microsatellite instability (msi) status: Stable [MSS]
GSM656623	age: 75	gender: Female	microsatellite instability (msi) status: Stable [MSS]
GSM656626	age: 65	gender: Male	microsatellite instability (msi) status: Stable [MSS]
GSM656628	age: 77	gender: Male	microsatellite instability (msi) status: Stable [MSS]
GSM656629	age: 75	gender: Male	microsatellite instability (msi) status: Stable [MSS]
GSM656630	age: 73	gender: Male	microsatellite instability (msi) status: Stable [MSS]
GSM656632	age: 63	gender: Male	microsatellite instability (msi) status: Stable [MSS]
GSM656637	age: 77	gender: Male	microsatellite instability (msi) status: Stable [MSS]
GSM656647	age: 79	gender: Female	microsatellite instability (msi) status: Stable [MSS]
GSM656651	age: 82	gender: Male	microsatellite instability (msi) status: Stable [MSS]
GSM656652	age: 86	gender: Male	microsatellite instability (msi) status: Stable [MSS]
GSM656654	age: 65	gender: Male	microsatellite instability (msi) status: Stable [MSS]
GSM656658	age: 78	gender: Female	microsatellite instability (msi) status: Stable [MSS]
GSM656659	age: 79	gender: Male	microsatellite instability (msi) status: Stable [MSS]
GSM656661	age: 73	gender: Female	microsatellite instability (msi) status: Stable [MSS]
GSM656664	age: 30	gender: Female	microsatellite instability (msi) status: Stable [MSS]
GSM656665	age: 56	gender: Male	microsatellite instability (msi) status: Stable [MSS]
GSM656667	age: 78	gender: Male	microsatellite instability (msi) status: Stable [MSS]
GSM656668	age: 77	gender: Female	microsatellite instability (msi) status: Stable [MSS]
GSM656670	age: 61	gender: Male	microsatellite instability (msi) status: Stable [MSS]
GSM656671	age: 61	gender: Female	microsatellite instability (msi) status: Stable [MSS]
GSM656680	age: 73	gender: Male	microsatellite instability (msi) status: Stable [MSS]
GSM656681	age: 90	gender: Female	microsatellite instability (msi) status: Stable [MSS]
GSM656684	age: 55	gender: Female	microsatellite instability (msi) status: Stable [MSS]
GSM656685	age: 51	gender: Male	microsatellite instability (msi) status: Stable [MSS]
GSM656686	age: 77	gender: Female	microsatellite instability (msi) status: Stable [MSS]
GSM656689	age: 68	gender: Male	microsatellite instability (msi) status: Stable [MSS]
GSM656697	age: 74	gender: Male	microsatellite instability (msi) status: Stable [MSS]
GSM656708	age: 89	gender: Male	microsatellite instability (msi) status: Stable [MSS]
GSM656712	age: 54	gender: Male	microsatellite instability (msi) status: Stable [MSS]
GSM656716	age: 83	gender: Male	microsatellite instability (msi) status: Stable [MSS]
GSM656717	age: 73	gender: Male	microsatellite instability (msi) status: Stable [MSS]
GSM656718	age: 63	gender: Male	microsatellite instability (msi) status: Stable [MSS]
GSM656719	age: 71	gender: Female	microsatellite instability (msi) status: Stable [MSS]
GSM656722	age: 70	gender: Female	microsatellite instability (msi) status: Stable [MSS]
GSM656723	age: 66	gender: Female	microsatellite instability (msi) status: Stable [MSS]
GSM656725	age: 45	gender: Female	microsatellite instability (msi) status: Stable [MSS]
GSM656727	age: 72	gender: Female	microsatellite instability (msi) status: Stable [MSS]
GSM656729	age: 71	gender: Female	microsatellite instability (msi) status: Stable [MSS]
GSM656730	age: 79	gender: Female	microsatellite instability (msi) status: Stable [MSS]
GSM656738	age: 80	gender: Female	microsatellite instability (msi) status: Stable [MSS]
GSM656741	age: 74	gender: Female	microsatellite instability (msi) status: Stable [MSS]
GSM656743	age: 77	gender: Female	microsatellite instability (msi) status: Stable [MSS]
GSM656746	age: 80	gender: Female	microsatellite instability (msi) status: Stable [MSS]
GSM656747	age: 58	gender: Female	microsatellite instability (msi) status: Stable [MSS]
GSM656750	age: 77	gender: Male	microsatellite instability (msi) status: Stable [MSS]
GSM656752	age: 81	gender: Male	microsatellite instability (msi) status: Stable [MSS]
GSM656753	age: 83	gender: Male	microsatellite instability (msi) status: Stable [MSS]
GSM656754	age: 69	gender: Male	microsatellite instability (msi) status: Stable [MSS]
GSM656755	age: 62	gender: Male	microsatellite instability (msi) status: Stable [MSS]
GSM656756	age: 82	gender: Male	microsatellite instability (msi) status: Stable [MSS]
GSM656759	age: 78	gender: Female	microsatellite instability (msi) status: Stable [MSS]
GSM656761	age: 55	gender: Male	microsatellite instability (msi) status: Stable [MSS]
GSM656763	age: 66	gender: Female	microsatellite instability (msi) status: Stable [MSS]
GSM656764	age: 75	gender: Female	microsatellite instability (msi) status: Stable [MSS]
GSM656766	age: 86	gender: Female	microsatellite instability (msi) status: Stable [MSS]
GSM656771	age: 80	gender: Male	microsatellite instability (msi) status: Stable [MSS]
GSM656778	age: 75	gender: Male	microsatellite instability (msi) status: Stable [MSS]
GSM656779	age: 77	gender: Female	microsatellite instability (msi) status: Stable [MSS]
GSM656780	age: 75	gender: Male	microsatellite instability (msi) status: Stable [MSS]
GSM656781	age: 74	gender: Male	microsatellite instability (msi) status: Stable [MSS]
GSM656786	age: 67	gender: Female	microsatellite instability (msi) status: Stable [MSS]
GSM656790	age: 81	gender: Male	microsatellite instability (msi) status: Stable [MSS]
GSM656791	age: 62	gender: Female	microsatellite instability (msi) status: Stable [MSS]
GSM656792	age: 78	gender: Female	microsatellite instability (msi) status: Stable [MSS]
GSM656793	age: 21	gender: Male	microsatellite instability (msi) status: Stable [MSS]
GSM656796	age: 61	gender: Male	microsatellite instability (msi) status: Stable [MSS]
GSM656797	age: 77	gender: Male	microsatellite instability (msi) status: Stable [MSS]
GSM656799	age: 93	gender: Male	microsatellite instability (msi) status: Stable [MSS]
GSM656801	age: 63	gender: Male	microsatellite instability (msi) status: Stable [MSS]
GSM656805	age: 69	gender: Female	microsatellite instability (msi) status: Stable [MSS]
GSM656807	age: 72	gender: Male	microsatellite instability (msi) status: Stable [MSS]
GSM656810	age: 77	gender: Female	microsatellite instability (msi) status: Stable [MSS]
GSM656815	age: 77	gender: Male	microsatellite instability (msi) status: Stable [MSS]
GSM656817	age: 92	gender: Male	microsatellite instability (msi) status: Stable [MSS]
GSM656821	age: 49	gender: Male	microsatellite instability (msi) status: Stable [MSS]
GSM656823	age: 73	gender: Female	microsatellite instability (msi) status: Stable [MSS]
GSM656826	age: 67	gender: Female	microsatellite instability (msi) status: Stable [MSS]
GSM656828	age: 69	gender: Female	microsatellite instability (msi) status: Stable [MSS]
GSM656835	age: 76	gender: Male	microsatellite instability (msi) status: Stable [MSS]
GSM656554	age: 88	gender: Male	microsatellite instability (msi) status: Unknown
GSM656571	age: 67	gender: Female	microsatellite instability (msi) status: Unknown
GSM656572	age: 86	gender: Male	microsatellite instability (msi) status: Unknown
GSM656576	age: 61	gender: Female	microsatellite instability (msi) status: Unknown
GSM656577	age: 76	gender: Female	microsatellite instability (msi) status: Unknown
GSM656589	age: 85	gender: Female	microsatellite instability (msi) status: Unknown
GSM656650	age: 91	gender: Female	microsatellite instability (msi) status: Unknown
GSM656660	age: 74	gender: Male	microsatellite instability (msi) status: Unknown
GSM656666	age: 72	gender: Female	microsatellite instability (msi) status: Unknown
GSM656674	age: 84	gender: Male	microsatellite instability (msi) status: Unknown
GSM656745	age: 64	gender: Male	microsatellite instability (msi) status: Unknown
GSM656757	age: 63	gender: Male	microsatellite instability (msi) status: Unknown
GSM656812	age: 84	gender: Female	microsatellite instability (msi) status: Unknown
GSM656814	age: 76	gender: Male	microsatellite instability (msi) status: Unknown
GSM656818	age: 56	gender: Female	microsatellite instability (msi) status: Unknown

## Sheet: GSE26682-GPL570
Sample	Age	Gender	microsatellite instability (msi) status
GSM656545	age: 71	gender: Female	microsatellite instability (msi) status: High [MSI-H]
GSM656559	age: 70	gender: Male	microsatellite instability (msi) status: High [MSI-H]
GSM656583	age: 75	gender: Female	microsatellite instability (msi) status: High [MSI-H]
GSM656590	age: 73	gender: Male	microsatellite instability (msi) status: High [MSI-H]
GSM656603	age: 76	gender: Female	microsatellite instability (msi) status: High [MSI-H]
GSM656612	age: 48	gender: Female	microsatellite instability (msi) status: High [MSI-H]
GSM656669	age: 73	gender: Female	microsatellite instability (msi) status: High [MSI-H]
GSM656679	age: 65	gender: Male	microsatellite instability (msi) status: High [MSI-H]
GSM656736	age: 64	gender: Male	microsatellite instability (msi) status: High [MSI-H]
GSM656820	age: 76	gender: Male	microsatellite instability (msi) status: High [MSI-H]
GSM656837	age: 78	gender: Male	microsatellite instability (msi) status: High [MSI-H]
GSM656842	age: 77	gender: Male	microsatellite instability (msi) status: High [MSI-H]
GSM656849	age: 68	gender: Female	microsatellite instability (msi) status: High [MSI-H]
GSM656850	age: 80	gender: Male	microsatellite instability (msi) status: High [MSI-H]
GSM656851	age: 63	gender: Male	microsatellite instability (msi) status: High [MSI-H]
GSM656854	age: 79	gender: Female	microsatellite instability (msi) status: High [MSI-H]
GSM656864	age: 77	gender: Male	microsatellite instability (msi) status: High [MSI-H]
GSM656865	age: 87	gender: Female	microsatellite instability (msi) status: High [MSI-H]
GSM656549	age: 67	gender: Male	microsatellite instability (msi) status: Low [MSI-L]
GSM656551	age: 74	gender: Male	microsatellite instability (msi) status: Low [MSI-L]
GSM656595	age: 71	gender: Male	microsatellite instability (msi) status: Low [MSI-L]
GSM656602	age: 71	gender: Male	microsatellite instability (msi) status: Low [MSI-L]
GSM656607	age: 65	gender: Female	microsatellite instability (msi) status: Low [MSI-L]
GSM656610	age: 62	gender: Male	microsatellite instability (msi) status: Low [MSI-L]
GSM656619	age: 81	gender: Female	microsatellite instability (msi) status: Low [MSI-L]
GSM656627	age: 73	gender: Male	microsatellite instability (msi) status: Low [MSI-L]
GSM656646	age: 78	gender: Female	microsatellite instability (msi) status: Low [MSI-L]
GSM656690	age: 88	gender: Female	microsatellite instability (msi) status: Low [MSI-L]
GSM656694	age: 71	gender: Female	microsatellite instability (msi) status: Low [MSI-L]
GSM656696	age: 68	gender: Male	microsatellite instability (msi) status: Low [MSI-L]
GSM656706	age: 55	gender: Male	microsatellite instability (msi) status: Low [MSI-L]
GSM656731	age: 77	gender: Male	microsatellite instability (msi) status: Low [MSI-L]
GSM656795	age: 73	gender: Male	microsatellite instability (msi) status: Low [MSI-L]
GSM656802	age: 80	gender: Female	microsatellite instability (msi) status: Low [MSI-L]
GSM656827	age: 82	gender: Female	microsatellite instability (msi) status: Low [MSI-L]
GSM656838	age: 75	gender: Male	microsatellite instability (msi) status: Low [MSI-L]
GSM656839	age: 68	gender: Male	microsatellite instability (msi) status: Low [MSI-L]
GSM656852	age: 64	gender: Female	microsatellite instability (msi) status: Low [MSI-L]
GSM656856	age: 91	gender: Female	microsatellite instability (msi) status: Low [MSI-L]
GSM656862	age: 80	gender: Male	microsatellite instability (msi) status: Low [MSI-L]
GSM656872	age: 46	gender: Female	microsatellite instability (msi) status: Low [MSI-L]
GSM656542	age: 76	gender: Female	microsatellite instability (msi) status: Stable [MSS]
GSM656543	age: 77	gender: Female	microsatellite instability (msi) status: Stable [MSS]
GSM656546	age: 49	gender: Female	microsatellite instability (msi) status: Stable [MSS]
GSM656548	age: 74	gender: Male	microsatellite instability (msi) status: Stable [MSS]
GSM656550	age: 63	gender: Female	microsatellite instability (msi) status: Stable [MSS]
GSM656552	age: 87	gender: Male	microsatellite instability (msi) status: Stable [MSS]
GSM656553	age: 73	gender: Male	microsatellite instability (msi) status: Stable [MSS]
GSM656555	age: 77	gender: Male	microsatellite instability (msi) status: Stable [MSS]
GSM656556	age: 80	gender: Female	microsatellite instability (msi) status: Stable [MSS]
GSM656557	age: 69	gender: Female	microsatellite instability (msi) status: Stable [MSS]
GSM656558	age: 83	gender: Female	microsatellite instability (msi) status: Stable [MSS]
GSM656560	age: 65	gender: Female	microsatellite instability (msi) status: Stable [MSS]
GSM656561	age: 54	gender: Female	microsatellite instability (msi) status: Stable [MSS]
GSM656567	age: 77	gender: Male	microsatellite instability (msi) status: Stable [MSS]
GSM656568	age: 74	gender: Male	microsatellite instability (msi) status: Stable [MSS]
GSM656569	age: 59	gender: Male	microsatellite instability (msi) status: Stable [MSS]
GSM656570	age: 77	gender: Female	microsatellite instability (msi) status: Stable [MSS]
GSM656574	age: 87	gender: Male	microsatellite instability (msi) status: Stable [MSS]
GSM656580	age: 74	gender: Female	microsatellite instability (msi) status: Stable [MSS]
GSM656582	age: 63	gender: Male	microsatellite instability (msi) status: Stable [MSS]
GSM656584	age: 73	gender: Female	microsatellite instability (msi) status: Stable [MSS]
GSM656585	age: 64	gender: Male	microsatellite instability (msi) status: Stable [MSS]
GSM656586	age: 79	gender: Female	microsatellite instability (msi) status: Stable [MSS]
GSM656587	age: 71	gender: Female	microsatellite instability (msi) status: Stable [MSS]
GSM656592	age: 63	gender: Male	microsatellite instability (msi) status: Stable [MSS]
GSM656596	age: 45	gender: Female	microsatellite instability (msi) status: Stable [MSS]
GSM656598	age: 60	gender: Male	microsatellite instability (msi) status: Stable [MSS]
GSM656601	age: 68	gender: Male	microsatellite instability (msi) status: Stable [MSS]
GSM656613	age: 83	gender: Male	microsatellite instability (msi) status: Stable [MSS]
GSM656617	age: 54	gender: Female	microsatellite instability (msi) status: Stable [MSS]
GSM656618	age: 92	gender: Male	microsatellite instability (msi) status: Stable [MSS]
GSM656625	age: 74	gender: Male	microsatellite instability (msi) status: Stable [MSS]
GSM656634	age: 66	gender: Female	microsatellite instability (msi) status: Stable [MSS]
GSM656635	age: 82	gender: Female	microsatellite instability (msi) status: Stable [MSS]
GSM656636	age: 78	gender: Male	microsatellite instability (msi) status: Stable [MSS]
GSM656639	age: 74	gender: Female	microsatellite instability (msi) status: Stable [MSS]
GSM656640	age: 57	gender: Female	microsatellite instability (msi) status: Stable [MSS]
GSM656642	age: 75	gender: Male	microsatellite instability (msi) status: Stable [MSS]
GSM656644	age: 57	gender: Male	microsatellite instability (msi) status: Stable [MSS]
GSM656657	age: 77	gender: Female	microsatellite instability (msi) status: Stable [MSS]
GSM656662	age: 69	gender: Female	microsatellite instability (msi) status: Stable [MSS]
GSM656663	age: 72	gender: Female	microsatellite instability (msi) status: Stable [MSS]
GSM656672	age: 82	gender: Male	microsatellite instability (msi) status: Stable [MSS]
GSM656675	age: 61	gender: Male	microsatellite instability (msi) status: Stable [MSS]
GSM656676	age: 52	gender: Female	microsatellite instability (msi) status: Stable [MSS]
GSM656678	age: 77	gender: Female	microsatellite instability (msi) status: Stable [MSS]
GSM656683	age: 87	gender: Female	microsatellite instability (msi) status: Stable [MSS]
GSM656687	age: 82	gender: Male	microsatellite instability (msi) status: Stable [MSS]
GSM656691	age: 68	gender: Male	microsatellite instability (msi) status: Stable [MSS]
GSM656692	age: 53	gender: Male	microsatellite instability (msi) status: Stable [MSS]
GSM656693	age: 63	gender: Female	microsatellite instability (msi) status: Stable [MSS]
GSM656695	age: 64	gender: Female	microsatellite instability (msi) status: Stable [MSS]
GSM656698	age: 72	gender: Female	microsatellite instability (msi) status: Stable [MSS]
GSM656699	age: 83	gender: Male	microsatellite instability (msi) status: Stable [MSS]
GSM656700	age: 55	gender: Male	microsatellite instability (msi) status: Stable [MSS]
GSM656701	age: 90	gender: Female	microsatellite instability (msi) status: Stable [MSS]
GSM656702	age: 50	gender: Female	microsatellite instability (msi) status: Stable [MSS]
GSM656703	age: 66	gender: Female	microsatellite instability (msi) status: Stable [MSS]
GSM656704	age: 59	gender: Female	microsatellite instability (msi) status: Stable [MSS]
GSM656705	age: 67	gender: Female	microsatellite instability (msi) status: Stable [MSS]
GSM656707	age: 78	gender: Male	microsatellite instability (msi) status: Stable [MSS]
GSM656710	age: 66	gender: Female	microsatellite instability (msi) status: Stable [MSS]
GSM656711	age: 83	gender: Male	microsatellite instability (msi) status: Stable [MSS]
GSM656714	age: 70	gender: Female	microsatellite instability (msi) status: Stable [MSS]
GSM656715	age: 58	gender: Female	microsatellite instability (msi) status: Stable [MSS]
GSM656720	age: 82	gender: Male	microsatellite instability (msi) status: Stable [MSS]
GSM656721	age: 61	gender: Female	microsatellite instability (msi) status: Stable [MSS]
GSM656726	age: 79	gender: Male	microsatellite instability (msi) status: Stable [MSS]
GSM656732	age: 83	gender: Male	microsatellite instability (msi) status: Stable [MSS]
GSM656735	age: 58	gender: Female	microsatellite instability (msi) status: Stable [MSS]
GSM656737	age: 66	gender: Male	microsatellite instability (msi) status: Stable [MSS]
GSM656739	age: 72	gender: Female	microsatellite instability (msi) status: Stable [MSS]
GSM656742	age: 76	gender: Male	microsatellite instability (msi) status: Stable [MSS]
GSM656749	age: 75	gender: Male	microsatellite instability (msi) status: Stable [MSS]
GSM656768	age: 81	gender: Male	microsatellite instability (msi) status: Stable [MSS]
GSM656769	age: 69	gender: Male	microsatellite instability (msi) status: Stable [MSS]
GSM656770	age: 64	gender: Female	microsatellite instability (msi) status: Stable [MSS]
GSM656772	age: 72	gender: Male	microsatellite instability (msi) status: Stable [MSS]
GSM656775	age: 55	gender: Male	microsatellite instability (msi) status: Stable [MSS]
GSM656776	age: 73	gender: Male	microsatellite instability (msi) status: Stable [MSS]
GSM656777	age: 68	gender: Female	microsatellite instability (msi) status: Stable [MSS]
GSM656783	age: 80	gender: Male	microsatellite instability (msi) status: Stable [MSS]
GSM656785	age: 85	gender: Female	microsatellite instability (msi) status: Stable [MSS]
GSM656787	age: 84	gender: Male	microsatellite instability (msi) status: Stable [MSS]
GSM656794	age: 73	gender: Female	microsatellite instability (msi) status: Stable [MSS]
GSM656800	age: 82	gender: Male	microsatellite instability (msi) status: Stable [MSS]
GSM656803	age: 72	gender: Male	microsatellite instability (msi) status: Stable [MSS]
GSM656804	age: 80	gender: Male	microsatellite instability (msi) status: Stable [MSS]
GSM656806	age: 77	gender: Female	microsatellite instability (msi) status: Stable [MSS]
GSM656809	age: 74	gender: Male	microsatellite instability (msi) status: Stable [MSS]
GSM656811	age: 78	gender: Male	microsatellite instability (msi) status: Stable [MSS]
GSM656816	age: 62	gender: Female	microsatellite instability (msi) status: Stable [MSS]
GSM656819	age: 71	gender: Female	microsatellite instability (msi) status: Stable [MSS]
GSM656822	age: 66	gender: Male	microsatellite instability (msi) status: Stable [MSS]
GSM656824	age: 70	gender: Female	microsatellite instability (msi) status: Stable [MSS]
GSM656825	age: 67	gender: Female	microsatellite instability (msi) status: Stable [MSS]
GSM656830	age: 82	gender: Male	microsatellite instability (msi) status: Stable [MSS]
GSM656831	age: 66	gender: Male	microsatellite instability (msi) status: Stable [MSS]
GSM656832	age: 69	gender: Female	microsatellite instability (msi) status: Stable [MSS]
GSM656833	age: 50	gender: Male	microsatellite instability (msi) status: Stable [MSS]
GSM656834	age: 82	gender: Female	microsatellite instability (msi) status: Stable [MSS]
GSM656836	age: 74	gender: Female	microsatellite instability (msi) status: Stable [MSS]
GSM656840	age: 71	gender: Male	microsatellite instability (msi) status: Stable [MSS]
GSM656841	age: 63	gender: Male	microsatellite instability (msi) status: Stable [MSS]
GSM656843	age: 74	gender: Female	microsatellite instability (msi) status: Stable [MSS]
GSM656845	age: 90	gender: Female	microsatellite instability (msi) status: Stable [MSS]
GSM656846	age: 54	gender: Female	microsatellite instability (msi) status: Stable [MSS]
GSM656847	age: 74	gender: Male	microsatellite instability (msi) status: Stable [MSS]
GSM656853	age: 84	gender: Male	microsatellite instability (msi) status: Stable [MSS]
GSM656857	age: 51	gender: Female	microsatellite instability (msi) status: Stable [MSS]
GSM656858	age: 71	gender: Male	microsatellite instability (msi) status: Stable [MSS]
GSM656859	age: 76	gender: Male	microsatellite instability (msi) status: Stable [MSS]
GSM656860	age: 56	gender: Male	microsatellite instability (msi) status: Stable [MSS]
GSM656861	age: 92	gender: Male	microsatellite instability (msi) status: Stable [MSS]
GSM656863	age: 86	gender: Female	microsatellite instability (msi) status: Stable [MSS]
GSM656867	age: 75	gender: Male	microsatellite instability (msi) status: Stable [MSS]
GSM656868	age: 70	gender: Male	microsatellite instability (msi) status: Stable [MSS]
GSM656869	age: 71	gender: Male	microsatellite instability (msi) status: Stable [MSS]
GSM656870	age: 63	gender: Male	microsatellite instability (msi) status: Stable [MSS]
GSM656564	age: 84	gender: Female	microsatellite instability (msi) status: Unknown
GSM656573	age: 69	gender: Female	microsatellite instability (msi) status: Unknown
GSM656575	age: 83	gender: Male	microsatellite instability (msi) status: Unknown
GSM656609	age: 78	gender: Female	microsatellite instability (msi) status: Unknown
GSM656631	age: 62	gender: Male	microsatellite instability (msi) status: Unknown
GSM656673	age: 75	gender: Male	microsatellite instability (msi) status: Unknown
GSM656688	age: 75	gender: Male	microsatellite instability (msi) status: Unknown
GSM656762	age: 81	gender: Male	microsatellite instability (msi) status: Unknown
GSM656782	age: 84	gender: Male	microsatellite instability (msi) status: Unknown
GSM656784	age: 69	gender: Male	microsatellite instability (msi) status: Unknown
GSM656798	age: 77	gender: Female	microsatellite instability (msi) status: Unknown
GSM656844	age: 78	gender: Female	microsatellite instability (msi) status: Unknown
GSM656848	age: 78	gender: Female	microsatellite instability (msi) status: Unknown
GSM656855	age: 70	gender: Female	microsatellite instability (msi) status: Unknown
GSM656866	age: 75	gender: Male	microsatellite instability (msi) status: Unknown
GSM656871	age: 74	gender: Female	microsatellite instability (msi) status: Unknown

## Sheet: GSE41258
Sample	Age	Gender	T_stage	N_stage	M_stage	TNM_stage	microsattelite instability	p53 mutation status
GSM1012286	age: 70	gender: F	t: 3	n: 1	m: 1	group stage: IV	microsattelite instability: MSI-high	p53 mutation status: NA
GSM1012325	age: 53	gender: M	t: 3	n: 0	m: 0	group stage: II	microsattelite instability: MSI-high	p53 mutation status: NA
GSM1012328	age: 42	gender: M	t: 3	n: 2	m: 1	group stage: IV	microsattelite instability: MSI-high	p53 mutation status: Wild-type
GSM1012339	age: 75	gender: M	t: 2	n: 0	m: 0	group stage: I	microsattelite instability: MSI-high	p53 mutation status: Wild-type
GSM1012366	age: 69	gender: M	t: 2	n: 0	m: 0	group stage: I	microsattelite instability: MSI-high	p53 mutation status: Wild-type
GSM1012396	age: 74	gender: M	t: 3	n: 0	m: 1	group stage: IV	microsattelite instability: MSI-high	p53 mutation status: Mutant
GSM1012410	age: 74	gender: M	t: 3	n: 0	m: 0	group stage: II	microsattelite instability: MSI-high	p53 mutation status: Wild-type
GSM1012429	age: 59	gender: M	t: 2	n: 0	m: 0	group stage: I	microsattelite instability: MSI-high	p53 mutation status: Wild-type
GSM1012446	age: 63	gender: F	t: 3	n: 0	m: 0	group stage: II	microsattelite instability: MSI-high	p53 mutation status: Wild-type
GSM1012461	age: 78	gender: M	t: 3	n: 1	m: 0	group stage: III	microsattelite instability: MSI-high	p53 mutation status: NA
GSM1012463	age: 68	gender: F	t: 3	n: 0	m: 0	group stage: II	microsattelite instability: MSI-high	p53 mutation status: Wild-type
GSM1012478	age: 25	gender: F	t: 3	n: 0	m: 0	group stage: II	microsattelite instability: MSI-high	p53 mutation status: NA
GSM1012509	age: 87	gender: F	t: 2	n: 0	m: 0	group stage: I	microsattelite instability: MSI-high	p53 mutation status: NA
GSM1012510	age: 70	gender: F	t: 3	n: 0	m: 0	group stage: II	microsattelite instability: MSI-high	p53 mutation status: NA
GSM1012528	age: 78	gender: F	t: 2	n: 0	m: 0	group stage: I	microsattelite instability: MSI-high	p53 mutation status: Wild-type
GSM1012546	age: 71	gender: F	t: 2	n: 0	m: 0	group stage: I	microsattelite instability: MSI-high	p53 mutation status: Mutant
GSM1012547	age: 65	gender: F	t: 2	n: 0	m: 0	group stage: I	microsattelite instability: MSI-high	p53 mutation status: Wild-type
GSM1012558	age: 44	gender: F	t: 4	n: 0	m: 0	group stage: II	microsattelite instability: MSI-high	p53 mutation status: Wild-type
GSM1012571	age: 57	gender: M	t: 3	n: 0	m: 0	group stage: II	microsattelite instability: MSI-high	p53 mutation status: Mutant
GSM1012577	age: 65	gender: M	t: 3	n: 1	m: 1	group stage: IV	microsattelite instability: MSI-high	p53 mutation status: Wild-type
GSM1012589	age: 61	gender: M	t: 3	n: 2	m: 1	group stage: IV	microsattelite instability: MSI-high	p53 mutation status: Wild-type
GSM1012597	age: 80	gender: F	t: 3	n: 2	m: 0	group stage: III	microsattelite instability: MSI-high	p53 mutation status: Mutant
GSM1012604	age: 54	gender: M	t: 3	n: 1	m: 1	group stage: IV	microsattelite instability: MSI-high	p53 mutation status: Wild-type
GSM1012605	age: 45	gender: M	t: 3	n: 1	m: 0	group stage: III	microsattelite instability: MSI-high	p53 mutation status: Mutant
GSM1012615	age: 59	gender: F	t: 3	n: 2	m: 0	group stage: III	microsattelite instability: MSI-high	p53 mutation status: Wild-type
GSM1012616	age: 74	gender: F	t: 3	n: 2	m: 0	group stage: III	microsattelite instability: MSI-high	p53 mutation status: Mutant
GSM1012617	age: 57	gender: M	t: 2	n: 1	m: 0	group stage: III	microsattelite instability: MSI-high	p53 mutation status: Wild-type
GSM1012619	age: 65	gender: M	t: 3	n: 1	m: 0	group stage: III	microsattelite instability: MSI-high	p53 mutation status: Wild-type
GSM1012620	age: 85	gender: F	t: 1	n: 0	m: 0	group stage: I	microsattelite instability: MSI-high	p53 mutation status: Mutant
GSM1012622	age: 62	gender: M	t: 3	n: 1	m: 0	group stage: III	microsattelite instability: MSI-high	p53 mutation status: Mutant
GSM1012624	age: 73	gender: F	t: 3	n: 1	m: 0	group stage: III	microsattelite instability: MSI-high	p53 mutation status: Mutant
GSM1012627	age: 19	gender: F	t: 3	n: 2	m: 1	group stage: IV	microsattelite instability: MSI-high	p53 mutation status: Wild-type
GSM1012631	age: 47	gender: F	t: 3	n: 0	m: 0	group stage: II	microsattelite instability: MSI-high	p53 mutation status: NA
GSM1012634	age: 57	gender: F	t: 3	n: 0	m: 0	group stage: II	microsattelite instability: MSI-high	p53 mutation status: NA
GSM1012645	age: 23	gender: F	t: 2	n: 0	m: 0	group stage: I	microsattelite instability: MSI-high	p53 mutation status: NA
GSM1012324	age: 75	gender: M	t: 3	n: 2	m: 1	group stage: IV	microsattelite instability: MSI-low	p53 mutation status: Mutant
GSM1012363	age: 73	gender: M	t: 3	n: 1	m: 0	group stage: III	microsattelite instability: MSI-low	p53 mutation status: Wild-type
GSM1012370	age: 70	gender: M	t: 3	n: 0	m: 1	group stage: IV	microsattelite instability: MSI-low	p53 mutation status: Wild-type
GSM1012379	age: 32	gender: F	t: 3	n: 2	m: 0	group stage: III	microsattelite instability: MSI-low	p53 mutation status: Mutant
GSM1012385	age: 71	gender: F	t: 3	n: 0	m: 0	group stage: II	microsattelite instability: MSI-low	p53 mutation status: NA
GSM1012387	age: 76	gender: F	t: 2	n: 0	m: 0	group stage: I	microsattelite instability: MSI-low	p53 mutation status: Mutant
GSM1012411	age: 67	gender: F	t: 3	n: 1	m: 1	group stage: IV	microsattelite instability: MSI-low	p53 mutation status: Mutant
GSM1012451	age: 79	gender: F	t: 3	n: 0	m: 0	group stage: II	microsattelite instability: MSI-low	p53 mutation status: NA
GSM1012462	age: 37	gender: M	t: 3	n: 2	m: 1	group stage: IV	microsattelite instability: MSI-low	p53 mutation status: NA
GSM1012474	age: 43	gender: F	t: 3	n: 1	m: 0	group stage: III	microsattelite instability: MSI-low	p53 mutation status: NA
GSM1012479	age: 40	gender: M	t: 2	n: 1	m: 0	group stage: III	microsattelite instability: MSI-low	p53 mutation status: Wild-type
GSM1012492	age: 63	gender: M	t: 3	n: 0	m: 0	group stage: II	microsattelite instability: MSI-low	p53 mutation status: Wild-type
GSM1012529	age: 58	gender: M	t: 3	n: 0	m: 0	group stage: II	microsattelite instability: MSI-low	p53 mutation status: Mutant
GSM1012531	age: 84	gender: M	t: 3	n: 0	m: 0	group stage: II	microsattelite instability: MSI-low	p53 mutation status: Wild-type
GSM1012535	age: 61	gender: M	t: 3	n: 1	m: 1	group stage: IV	microsattelite instability: MSI-low	p53 mutation status: Mutant
GSM1012549	age: 80	gender: F	t: 3	n: 2	m: 1	group stage: IV	microsattelite instability: MSI-low	p53 mutation status: Mutant
GSM1012303	age: 40	gender: F	t: 3	n: 0	m: 0	group stage: II	microsattelite instability: MSS	p53 mutation status: Wild-type
GSM1012305	age: 70	gender: M	t: 3	n: 1	m: 0	group stage: III	microsattelite instability: MSS	p53 mutation status: Mutant
GSM1012307	age: 63	gender: F	t: 3	n: 0	m: 1	group stage: IV	microsattelite instability: MSS	p53 mutation status: Mutant
GSM1012308	age: 81	gender: M	t: 2	n: 0	m: 0	group stage: I	microsattelite instability: MSS	p53 mutation status: Wild-type
GSM1012310	age: 70	gender: F	t: 3	n: 1	m: 0	group stage: III	microsattelite instability: MSS	p53 mutation status: Wild-type
GSM1012312	age: 66	gender: F	t: 1	n: 0	m: 0	group stage: I	microsattelite instability: MSS	p53 mutation status: Wild-type
GSM1012314	age: 55	gender: M	t: 3	n: 2	m: 0	group stage: III	microsattelite instability: MSS	p53 mutation status: Wild-type
GSM1012316	age: 70	gender: M	t: 3	n: 1	m: 1	group stage: IV	microsattelite instability: MSS	p53 mutation status: Mutant
GSM1012317	age: 49	gender: F	t: 3	n: 2	m: 1	group stage: IV	microsattelite instability: MSS	p53 mutation status: Wild-type
GSM1012319	age: 80	gender: M	t: 2	n: 0	m: 0	group stage: I	microsattelite instability: MSS	p53 mutation status: Mutant
GSM1012320	age: 73	gender: F	t: 3	n: 2	m: 0	group stage: III	microsattelite instability: MSS	p53 mutation status: Mutant
GSM1012322	age: 68	gender: F	t: 2	n: 0	m: 0	group stage: I	microsattelite instability: MSS	p53 mutation status: Mutant
GSM1012326	age: 71	gender: M	t: 3	n: 1	m: 1	group stage: IV	microsattelite instability: MSS	p53 mutation status: Mutant
GSM1012331	age: 77	gender: F	t: 3	n: 1	m: 1	group stage: IV	microsattelite instability: MSS	p53 mutation status: Mutant
GSM1012334	age: 41	gender: F	t: 3	n: 2	m: 0	group stage: III	microsattelite instability: MSS	p53 mutation status: Mutant
GSM1012336	age: 61	gender: M	t: 3	n: 0	m: 1	group stage: IV	microsattelite instability: MSS	p53 mutation status: Mutant
GSM1012338	age: 54	gender: M	t: 2	n: 0	m: 0	group stage: I	microsattelite instability: MSS	p53 mutation status: Mutant
GSM1012341	age: 69	gender: F	t: 3	n: 1	m: 1	group stage: IV	microsattelite instability: MSS	p53 mutation status: Mutant
GSM1012344	age: 74	gender: M	t: 3	n: 2	m: 0	group stage: III	microsattelite instability: MSS	p53 mutation status: Wild-type
GSM1012346	age: 58	gender: F	t: 4	n: 1	m: 1	group stage: IV	microsattelite instability: MSS	p53 mutation status: Wild-type
GSM1012350	age: 58	gender: M	t: 3	n: 2	m: 0	group stage: III	microsattelite instability: MSS	p53 mutation status: Mutant
GSM1012352	age: 68	gender: F	t: 2	n: 1	m: 0	group stage: III	microsattelite instability: MSS	p53 mutation status: Mutant
GSM1012354	age: 65	gender: M	t: 3	n: 0	m: 1	group stage: IV	microsattelite instability: MSS	p53 mutation status: Mutant
GSM1012356	age: 60	gender: M	t: 3	n: 2	m: 1	group stage: IV	microsattelite instability: MSS	p53 mutation status: Mutant
GSM1012358	age: 80	gender: F	t: 3	n: 2	m: 0	group stage: III	microsattelite instability: MSS	p53 mutation status: Mutant
GSM1012361	age: 67	gender: M	t: 2	n: 0	m: 0	group stage: I	microsattelite instability: MSS	p53 mutation status: Mutant
GSM1012364	age: 55	gender: M	t: 3	n: 2	m: 1	group stage: IV	microsattelite instability: MSS	p53 mutation status: Mutant
GSM1012367	age: 76	gender: F	t: 2	n: 0	m: 0	group stage: I	microsattelite instability: MSS	p53 mutation status: Mutant
GSM1012368	age: 32	gender: M	t: 3	n: 1	m: 1	group stage: IV	microsattelite instability: MSS	p53 mutation status: Wild-type
GSM1012371	age: 81	gender: F	t: 3	n: 1	m: 0	group stage: III	microsattelite instability: MSS	p53 mutation status: Mutant
GSM1012373	age: 70	gender: F	t: 3	n: 0	m: 0	group stage: II	microsattelite instability: MSS	p53 mutation status: Wild-type
GSM1012374	age: 56	gender: M	t: 4	n: 2	m: 0	group stage: III	microsattelite instability: MSS	p53 mutation status: Wild-type
GSM1012376	age: 68	gender: F	t: 2	n: 0	m: 0	group stage: I	microsattelite instability: MSS	p53 mutation status: Wild-type
GSM1012381	age: 63	gender: M	t: 3	n: 0	m: 0	group stage: II	microsattelite instability: MSS	p53 mutation status: Mutant
GSM1012386	age: 62	gender: F	t: 2	n: 1	m: 0	group stage: III	microsattelite instability: MSS	p53 mutation status: Mutant
GSM1012389	age: 48	gender: M	t: 3	n: 1	m: 0	group stage: III	microsattelite instability: MSS	p53 mutation status: Wild-type
GSM1012391	age: 69	gender: M	t: 3	n: 0	m: 0	group stage: II	microsattelite instability: MSS	p53 mutation status: Mutant
GSM1012392	age: 59	gender: M	t: 2	n: 1	m: 0	group stage: III	microsattelite instability: MSS	p53 mutation status: Mutant
GSM1012393	age: 71	gender: F	t: 3	n: 2	m: 1	group stage: IV	microsattelite instability: MSS	p53 mutation status: Mutant
GSM1012395	age: 77	gender: M	t: 3	n: 1	m: 0	group stage: III	microsattelite instability: MSS	p53 mutation status: Mutant
GSM1012397	age: 48	gender: F	t: 3	n: 2	m: 1	group stage: IV	microsattelite instability: MSS	p53 mutation status: Mutant
GSM1012398	age: 53	gender: M	t: 2	n: 1	m: 0	group stage: III	microsattelite instability: MSS	p53 mutation status: Mutant
GSM1012399	age: 76	gender: M	t: 3	n: 0	m: 1	group stage: IV	microsattelite instability: MSS	p53 mutation status: Mutant
GSM1012400	age: 70	gender: M	t: 3	n: 2	m: 0	group stage: III	microsattelite instability: MSS	p53 mutation status: Mutant
GSM1012401	age: 35	gender: M	t: 2	n: 0	m: 0	group stage: I	microsattelite instability: MSS	p53 mutation status: Mutant
GSM1012407	age: 65	gender: F	t: 3	n: 2	m: 0	group stage: III	microsattelite instability: MSS	p53 mutation status: Wild-type
GSM1012408	age: 78	gender: F	t: 3	n: 0	m: 0	group stage: II	microsattelite instability: MSS	p53 mutation status: Mutant
GSM1012409	age: 79	gender: M	t: 3	n: 0	m: 0	group stage: II	microsattelite instability: MSS	p53 mutation status: Mutant
GSM1012413	age: 51	gender: M	t: 1	n: 1	m: 0	group stage: III	microsattelite instability: MSS	p53 mutation status: Mutant
GSM1012414	age: 52	gender: F	t: 4	n: 2	m: 1	group stage: IV	microsattelite instability: MSS	p53 mutation status: Mutant
GSM1012416	age: 38	gender: F	t: 3	n: 2	m: 1	group stage: IV	microsattelite instability: MSS	p53 mutation status: Wild-type
GSM1012419	age: 67	gender: M	t: 3	n: 0	m: 0	group stage: II	microsattelite instability: MSS	p53 mutation status: Wild-type
GSM1012421	age: 84	gender: M	t: 3	n: 0	m: 0	group stage: II	microsattelite instability: MSS	p53 mutation status: Mutant
GSM1012423	age: 60	gender: M	t: 3	n: 2	m: 1	group stage: IV	microsattelite instability: MSS	p53 mutation status: Mutant
GSM1012424	age: 75	gender: F	t: 3	n: 0	m: 0	group stage: II	microsattelite instability: MSS	p53 mutation status: Wild-type
GSM1012426	age: 78	gender: M	t: 3	n: 0	m: 0	group stage: II	microsattelite instability: MSS	p53 mutation status: NA
GSM1012428	age: 44	gender: F	t: 1	n: 0	m: 0	group stage: I	microsattelite instability: MSS	p53 mutation status: Mutant
GSM1012432	age: 75	gender: F	t: 3	n: 0	m: 0	group stage: II	microsattelite instability: MSS	p53 mutation status: NA
GSM1012434	age: 61	gender: F	t: 4	n: 2	m: 1	group stage: IV	microsattelite instability: MSS	p53 mutation status: NA
GSM1012437	age: 63	gender: F	t: 3	n: 0	m: 0	group stage: II	microsattelite instability: MSS	p53 mutation status: Mutant
GSM1012439	age: 62	gender: M	t: 3	n: 0	m: 1	group stage: IV	microsattelite instability: MSS	p53 mutation status: NA
GSM1012440	age: 54	gender: M	t: 3	n: 0	m: 0	group stage: II	microsattelite instability: MSS	p53 mutation status: Wild-type
GSM1012441	age: 72	gender: F	t: 2	n: 0	m: 0	group stage: I	microsattelite instability: MSS	p53 mutation status: NA
GSM1012442	age: 69	gender: M	t: 2	n: 0	m: 0	group stage: I	microsattelite instability: MSS	p53 mutation status: NA
GSM1012445	age: 59	gender: M	t: 2	n: 0	m: 0	group stage: I	microsattelite instability: MSS	p53 mutation status: NA
GSM1012447	age: 62	gender: F	t: 3	n: 2	m: 1	group stage: IV	microsattelite instability: MSS	p53 mutation status: NA
GSM1012455	age: 77	gender: F	t: 3	n: 0	m: 1	group stage: IV	microsattelite instability: MSS	p53 mutation status: NA
GSM1012467	age: 76	gender: F	t: 3	n: 0	m: 0	group stage: II	microsattelite instability: MSS	p53 mutation status: Mutant
GSM1012468	age: 70	gender: F	t: 3	n: 1	m: 0	group stage: III	microsattelite instability: MSS	p53 mutation status: Mutant
GSM1012469	age: 69	gender: M	t: 3	n: 0	m: 1	group stage: IV	microsattelite instability: MSS	p53 mutation status: Mutant
GSM1012471	age: 31	gender: M	t: 3	n: 0	m: 1	group stage: IV	microsattelite instability: MSS	p53 mutation status: NA
GSM1012486	age: 68	gender: M	t: 3	n: 0	m: 0	group stage: II	microsattelite instability: MSS	p53 mutation status: NA
GSM1012488	age: 23	gender: F	t: 3	n: 2	m: 0	group stage: III	microsattelite instability: MSS	p53 mutation status: NA
GSM1012499	age: 48	gender: F	t: 3	n: 2	m: 0	group stage: III	microsattelite instability: MSS	p53 mutation status: Mutant
GSM1012500	age: 75	gender: F	t: 3	n: 1	m: 0	group stage: III	microsattelite instability: MSS	p53 mutation status: NA
GSM1012502	age: 57	gender: M	t: 4	n: 1	m: 0	group stage: III	microsattelite instability: MSS	p53 mutation status: NA
GSM1012511	age: 65	gender: F	t: 4	n: 2	m: 1	group stage: IV	microsattelite instability: MSS	p53 mutation status: NA
GSM1012513	age: 62	gender: M	t: 3	n: 1	m: 0	group stage: III	microsattelite instability: MSS	p53 mutation status: NA
GSM1012525	age: 47	gender: F	t: 3	n: 1	m: 1	group stage: IV	microsattelite instability: MSS	p53 mutation status: Mutant
GSM1012526	age: 66	gender: F	t: 4	n: 0	m: 1	group stage: IV	microsattelite instability: MSS	p53 mutation status: Mutant
GSM1012527	age: 54	gender: F	t: 4	n: 2	m: 1	group stage: IV	microsattelite instability: MSS	p53 mutation status: Wild-type
GSM1012532	age: 61	gender: F	t: 2	n: 0	m: 0	group stage: I	microsattelite instability: MSS	p53 mutation status: Mutant
GSM1012533	age: 45	gender: F	t: 4	n: 2	m: 0	group stage: III	microsattelite instability: MSS	p53 mutation status: Mutant
GSM1012538	age: 85	gender: F	t: 2	n: 0	m: 1	group stage: IV	microsattelite instability: MSS	p53 mutation status: Wild-type
GSM1012541	age: 51	gender: F	t: 3	n: 0	m: 1	group stage: IV	microsattelite instability: MSS	p53 mutation status: Mutant
GSM1012542	age: 77	gender: M	t: 3	n: 2	m: 0	group stage: III	microsattelite instability: MSS	p53 mutation status: Mutant
GSM1012543	age: 61	gender: F	t: 3	n: 0	m: 0	group stage: II	microsattelite instability: MSS	p53 mutation status: Mutant
GSM1012544	age: 77	gender: F	t: 3	n: 2	m: 0	group stage: III	microsattelite instability: MSS	p53 mutation status: Mutant
GSM1012553	age: 71	gender: F	t: 3	n: 0	m: 0	group stage: II	microsattelite instability: MSS	p53 mutation status: Mutant
GSM1012561	age: 73	gender: F	t: 3	n: 0	m: 0	group stage: II	microsattelite instability: MSS	p53 mutation status: Mutant
GSM1012562	age: 73	gender: F	t: 3	n: 0	m: 0	group stage: II	microsattelite instability: MSS	p53 mutation status: Mutant
GSM1012564	age: 67	gender: M	t: 3	n: 0	m: 0	group stage: II	microsattelite instability: MSS	p53 mutation status: Wild-type
GSM1012565	age: 84	gender: F	t: 3	n: 1	m: 0	group stage: III	microsattelite instability: MSS	p53 mutation status: Wild-type
GSM1012567	age: 78	gender: F	t: 3	n: 1	m: 0	group stage: III	microsattelite instability: MSS	p53 mutation status: Mutant
GSM1012569	age: 61	gender: M	t: 3	n: 0	m: 0	group stage: II	microsattelite instability: MSS	p53 mutation status: Mutant
GSM1012570	age: 82	gender: M	t: 3	n: 0	m: 1	group stage: IV	microsattelite instability: MSS	p53 mutation status: Wild-type
GSM1012572	age: 68	gender: M	t: 3	n: 0	m: 0	group stage: II	microsattelite instability: MSS	p53 mutation status: Mutant
GSM1012574	age: 58	gender: M	t: 2	n: 2	m: 0	group stage: III	microsattelite instability: MSS	p53 mutation status: Mutant
GSM1012576	age: 38	gender: M	t: 3	n: 2	m: 1	group stage: IV	microsattelite instability: MSS	p53 mutation status: Mutant
GSM1012578	age: 65	gender: F	t: 3	n: 0	m: 0	group stage: II	microsattelite instability: MSS	p53 mutation status: Mutant
GSM1012579	age: 64	gender: F	t: 2	n: 0	m: 0	group stage: I	microsattelite instability: MSS	p53 mutation status: Wild-type
GSM1012580	age: 81	gender: F	t: 3	n: 0	m: 0	group stage: II	microsattelite instability: MSS	p53 mutation status: Mutant
GSM1012584	age: 79	gender: M	t: 2	n: 0	m: 0	group stage: I	microsattelite instability: MSS	p53 mutation status: Wild-type
GSM1012586	age: 82	gender: F	t: 3	n: 0	m: 0	group stage: II	microsattelite instability: MSS	p53 mutation status: Wild-type
GSM1012587	age: 37	gender: F	t: 3	n: 1	m: 1	group stage: IV	microsattelite instability: MSS	p53 mutation status: Wild-type
GSM1012588	age: 58	gender: M	t: 2	n: 0	m: 0	group stage: I	microsattelite instability: MSS	p53 mutation status: Mutant
GSM1012591	age: 75	gender: M	t: 3	n: 2	m: 0	group stage: III	microsattelite instability: MSS	p53 mutation status: Mutant
GSM1012593	age: 63	gender: M	t: 2	n: 0	m: 0	group stage: I	microsattelite instability: MSS	p53 mutation status: Mutant
GSM1012600	age: 66	gender: F	t: 3	n: 2	m: 0	group stage: III	microsattelite instability: MSS	p53 mutation status: Mutant
GSM1012602	age: 38	gender: M	t: 3	n: 2	m: 0	group stage: III	microsattelite instability: MSS	p53 mutation status: Wild-type
GSM1012611	age: 78	gender: M	t: 4	n: 0	m: 0	group stage: II	microsattelite instability: MSS	p53 mutation status: Mutant
GSM1012618	age: 47	gender: M	t: 2	n: 1	m: 1	group stage: IV	microsattelite instability: MSS	p53 mutation status: Mutant
GSM1012629	age: 70	gender: M	t: 3	n: 1	m: 1	group stage: IV	microsattelite instability: MSS	p53 mutation status: Mutant
GSM1012635	age: 65	gender: M	t: 3	n: 1	m: 1	group stage: IV	microsattelite instability: MSS	p53 mutation status: Mutant
GSM1012639	age: 77	gender: F	t: 3	n: 0	m: 1	group stage: IV	microsattelite instability: MSS	p53 mutation status: Wild-type
GSM1012643	age: 44	gender: M	t: 3	n: 1	m: 1	group stage: IV	microsattelite instability: MSS	p53 mutation status: Mutant
GSM1012651	age: 39	gender: M	t: 3	n: 0	m: 1	group stage: IV	microsattelite instability: MSS	p53 mutation status: Wild-type

## Sheet: GSE39582
Sample	Gender	Age	TNM_stage	TNM_stage_1	T_stage	T_stage_1	N_stage	M_stage	Location	chemotherapy	Microsatellite_status	TP53_mutation	KRAS_mutation	BRAF_mutation	cit_molecularsubtype
GSM971957	Male	34.5	IV	III-IV	T4	T3-4	N2	M1	distal	N	pMMR	M	M	WT	C5
GSM971958	Female	36.4	IV	III-IV	T3	T3-4	N2	M1	distal	N	pMMR	WT	WT	WT	C4
GSM971959	Male	36.9	II	0-II	T4	T3-4	N0	M0	proximal	N	pMMR	M	WT	WT	C3
GSM971960	Female	38.2	I	0-II	T2	T0-2	N0	M0	distal	N	pMMR	M	WT	WT	C1
GSM971961	Female	39.2	IV	III-IV	T3	T3-4	N1	M1	distal	Y	pMMR	M	WT	WT	C4
GSM971962	Male	60.9	III	III-IV	T4	T3-4	N2	M0	proximal	Y	dMMR	WT	WT	WT	C4
GSM971963	Male	78.2	II	0-II	T3	T3-4	N0	M0	proximal	Y	dMMR	WT	WT	WT	C2
GSM971964	Female	35.4	III	III-IV	T2	T0-2	N2	M0	distal	N	pMMR	M	WT	WT	C1
GSM971965	Female	37.5	II	0-II	T3	T3-4	N0	M0	distal	N	pMMR	WT	M	WT	C1
GSM971966	Female	40.5	III	III-IV	T3	T3-4	N1	M0	distal	N	N/A	M	M	WT	C5
GSM971967	Male	42.6	II	0-II	T3	T3-4	N0	M0	proximal	N	pMMR	WT	M	WT	C3
GSM971968	Female	44.9	II	0-II	T4	T3-4	N0	M0	proximal	N	pMMR	M	M	WT	C4
GSM971969	Male	30.2	I	0-II	T1	T0-2	N0	M0	distal	N	dMMR	WT	WT	WT	C2
GSM971970	Female	31.7	I	0-II	T2	T0-2	N0	M0	proximal	N	dMMR	WT	M	WT	C3
GSM971971	Female	34.7	IV	III-IV	T4	T3-4	N2	M1	proximal	N	dMMR	WT	M	WT	C2
GSM971972	Male	40.2	I	0-II	T2	T0-2	N0	M0	distal	N	dMMR	WT	WT	WT	C1
GSM971973	Male	24.9	II	0-II	T3	T3-4	N0	M0	distal	N	pMMR	WT	WT	WT	C5
GSM971974	Female	40.7	IV	III-IV	T4	T3-4	N1	M1	distal	N	pMMR	M	M	WT	C3
GSM971975	Female	41.9	II	0-II	T3	T3-4	N0	M0	distal	N	pMMR	WT	WT	WT	C1
GSM971976	Female	45.2	II	0-II	T4	T3-4	N0	M0	distal	N	N/A	M	WT	WT	C5
GSM971977	Female	40.8	III	III-IV	T4	T3-4	N1	M0	proximal	N	dMMR	WT	M	WT	C2
GSM971978	Female	71.4	I	0-II	T2	T0-2	N0	M0	proximal	N	dMMR	M	M	WT	C2
GSM971979	Female	66.4	II	0-II	T3	T3-4	N0	M0	proximal	N	dMMR	WT	WT	WT	C2
GSM971980	Male	76.9	III	III-IV	T4	T3-4	N1	M0	proximal	N	dMMR	WT	WT	M	C2
GSM971981	Male	81.8	II	0-II	T3	T3-4	N0	M0	proximal	N	dMMR	WT	M	WT	C2
GSM971982	Male	79.3	III	III-IV	T4	T3-4	N2	M0	proximal	N	dMMR	M	M	WT	C2
GSM971983	Male	75.3	III	III-IV	T3	T3-4	N1	M0	proximal	N	dMMR	M	WT	M	C2
GSM971984	Female	68	II	0-II	T4	T3-4	N0	M0	proximal	N	dMMR	WT	WT	M	C2
GSM971985	Male	66.6	0	0-II	T0	T0-2	N0	M0	proximal	N	pMMR	WT	M	WT	C3
GSM971986	Male	66.3	II	0-II	T3	T3-4	N0	M0	proximal	N	pMMR	M	WT	WT	C5
GSM971987	Male	66.7	II	0-II	T3	T3-4	N0	M0	proximal	N	pMMR	WT	WT	WT	C6
GSM971988	Female	77.2	IV	III-IV	T4	T3-4	N1	M1	proximal	N	pMMR	M	WT	M	C2
GSM971989	Male	71.3	I	0-II	T2	T0-2	N0	M0	proximal	N	pMMR	WT	M	WT	C3
GSM971990	Male	83.1	I	0-II	T2	T0-2	N0	M0	proximal	N	pMMR	WT	M	WT	C3
GSM971991	Male	71.3	II	0-II	T3	T3-4	N0	M0	distal	N	pMMR	M	WT	WT	C5
GSM971992	Male	85.6	II	0-II	T4	T3-4	N0	M0	distal	N	pMMR	WT	WT	WT	C1
GSM971993	Male	67.5	II	0-II	T3	T3-4	N0	M0	distal	N	pMMR	WT	M	WT	C3
GSM971994	Male	80.9	II	0-II	T3	T3-4	N0	M0	proximal	N	pMMR	M	WT	WT	C5
GSM971995	Female	61.8	II	0-II	T4	T3-4	N0	M0	distal	N	pMMR	WT	WT	WT	C6
GSM971996	Female	63	III	III-IV	T3	T3-4	N1	M0	proximal	N	pMMR	WT	WT	WT	C4
GSM971997	Male	72	III	III-IV	T3	T3-4	N2	M0	proximal	N	pMMR	M	WT	M	C2
GSM971998	Male	74.8	III	III-IV	T3	T3-4	N1	M0	proximal	N	pMMR	WT	M	WT	C6
GSM971999	Male	61.5	III	III-IV	T3	T3-4	N1	M0	distal	N	pMMR	M	WT	WT	C6
GSM972000	Female	76.4	III	III-IV	T3	T3-4	N2	M0	distal	Y	pMMR	WT	WT	WT	C5
GSM972001	Male	71.5	III	III-IV	T2	T0-2	N1	M0	distal	N	pMMR	M	WT	WT	C1
GSM972002	Male	77.8	III	III-IV	T4	T3-4	N1	M0	distal	N	pMMR	M	M	WT	C3
GSM972003	Male	64.6	IV	III-IV	T3	T3-4	N2	M1	proximal	Y	pMMR	WT	M	WT	C1
GSM972004	Female	62.9	IV	III-IV	T3	T3-4	N1	M1	proximal	N	pMMR	M	M	WT	C1
GSM972005	Male	66.1	IV	III-IV	T4	T3-4	N1	M1	proximal	N	pMMR	M	M	WT	C3
GSM972006	Female	67.5	IV	III-IV	T3	T3-4	N0	M1	distal	Y	pMMR	WT	WT	WT	C5
GSM972007	Male	71	IV	III-IV	T4	T3-4	N2	M1	proximal	N	pMMR	WT	WT	M	C4
GSM972008	Male	67.3	IV	III-IV	T4	T3-4	N2	M1	distal	N	pMMR	M	WT	M	C4
GSM972009	Male	68.1	IV	III-IV	T3	T3-4	N2	M1	distal	N	pMMR	M	M	WT	C6
GSM972010	Male	74.5	IV	III-IV	T3	T3-4	N1	M1	distal	N	pMMR	WT	M	WT	C5
GSM972011	Female	75.3	IV	III-IV	T4	T3-4	N1	M1	distal	N	pMMR	WT	WT	M	C4
GSM972012	Female	86.8	IV	III-IV	T3	T3-4	N1	M1	proximal	N	pMMR	WT	M	WT	C3
GSM972013	Female	89.4	IV	III-IV	T2	T0-2	N1	M1	distal	N	pMMR	WT	WT	WT	C5
GSM972014	Male	65.8	IV	III-IV	T3	T3-4	N0	M1	distal	Y	pMMR	M	WT	WT	C5
GSM972015	Female	92.4	II	0-II	T3	T3-4	N0	M0	distal	N	dMMR	WT	M	WT	C2
GSM972016	Female	74.5	II	0-II	T3	T3-4	N0	M0	proximal	N	dMMR	M	WT	WT	C2
GSM972017	Female	73	III	III-IV	T3	T3-4	N2	M0	proximal	Y	pMMR	N/A	M	WT	C1
GSM972018	Female	68	III	III-IV	T2	T0-2	N2	M0	distal	Y	pMMR	N/A	WT	WT	C5
GSM972019	Male	54	III	III-IV	T3	T3-4	N3	M0	proximal	Y	pMMR	N/A	WT	M	C4
GSM972020	Female	49	III	III-IV	T3	T3-4	N2	M0	distal	Y	pMMR	N/A	WT	WT	C6
GSM972021	Female	58	III	III-IV	T3	T3-4	N2	M0	distal	Y	pMMR	N/A	WT	WT	C2
GSM972022	Female	76	III	III-IV	T3	T3-4	N2	M0	proximal	Y	pMMR	N/A	M	WT	C1
GSM972023	Female	59	III	III-IV	T3	T3-4	N1	M0	distal	Y	pMMR	N/A	M	WT	C3
GSM972024	Male	62	III	III-IV	T2	T0-2	N2	M0	distal	Y	pMMR	N/A	WT	WT	C1
GSM972025	Male	49	III	III-IV	T3	T3-4	N2	M0	distal	Y	pMMR	N/A	WT	WT	C1
GSM972026	Male	75	III	III-IV	T3	T3-4	N2	M0	distal	Y	pMMR	N/A	WT	N/A	C4
GSM972027	Female	70	III	III-IV	T3	T3-4	N2	M0	proximal	Y	pMMR	N/A	WT	WT	C5
GSM972028	Female	46	III	III-IV	T3	T3-4	N2	M0	proximal	Y	pMMR	N/A	M	WT	C6
GSM972029	Male	58	III	III-IV	T4	T3-4	N2	M0	distal	Y	pMMR	N/A	WT	WT	C6
GSM972030	Female	68	III	III-IV	T3	T3-4	N3	M0	proximal	Y	pMMR	N/A	WT	M	C2
GSM972031	Male	81	II	0-II	T3	T3-4	N0	M0	distal	N	pMMR	N/A	N/A	N/A	C5
GSM972032	Female	64	II	0-II	T3	T3-4	N0	M0	proximal	N	pMMR	N/A	WT	WT	C5
GSM972033	Female	45	II	0-II	T4	T3-4	N0	M0	distal	N	pMMR	N/A	N/A	N/A	C1
GSM972034	Male	77	II	0-II	T3	T3-4	N0	M0	proximal	N	pMMR	N/A	M	WT	C1
GSM972035	Female	94	II	0-II	T3	T3-4	N0	M0	proximal	N	pMMR	N/A	WT	WT	C1
GSM972036	Female	47	II	0-II	T4	T3-4	N0	M0	proximal	N	pMMR	N/A	N/A	N/A	C3
GSM972037	Male	78	II	0-II	T4	T3-4	N0	M0	proximal	N	pMMR	N/A	M	WT	C3
GSM972038	Male	61	II	0-II	T3	T3-4	N0	M0	distal	N	pMMR	N/A	WT	WT	C5
GSM972039	Male	65	IV	III-IV	T4	T3-4	N0	M1	distal	Y	pMMR	N/A	WT	WT	C4
GSM972040	Male	81	II	0-II	T3	T3-4	N0	M0	distal	N	pMMR	N/A	WT	WT	C5
GSM972041	Male	78	II	0-II	T3	T3-4	N0	M0	distal	N	pMMR	N/A	M	WT	C5
GSM972042	Male	83	II	0-II	T3	T3-4	N0	M0	proximal	N	pMMR	N/A	M	WT	C3
GSM972043	Male	56	IV	III-IV	T3	T3-4	N0	M1	distal	Y	pMMR	N/A	WT	WT	C1
GSM972044	Male	58	II	0-II	T4	T3-4	N0	M0	proximal	Y	pMMR	N/A	WT	WT	C3
GSM972045	Male	71	IV	III-IV	T3	T3-4	N0	M1	proximal	Y	pMMR	N/A	M	WT	C3
GSM972046	Male	54	II	0-II	T3	T3-4	N0	M0	distal	N	pMMR	N/A	WT	WT	C5
GSM972047	Female	93	II	0-II	T3	T3-4	N0	M0	proximal	N	pMMR	N/A	M	WT	C5
GSM972048	Female	50	IV	III-IV	T4	T3-4	N0	M1	distal	Y	pMMR	N/A	M	WT	C1
GSM972049	Male	79	II	0-II	T3	T3-4	N0	M0	proximal	N	pMMR	N/A	M	WT	C3
GSM972050	Female	75	II	0-II	T3	T3-4	N0	M0	distal	N	pMMR	N/A	M	WT	C3
GSM972051	Female	34	IV	III-IV	T3	T3-4	N0	M1	distal	Y	pMMR	N/A	M	WT	C4
GSM972052	Male	68	II	0-II	T2	T0-2	N0	M0	distal	N	pMMR	N/A	M	WT	C5
GSM972053	Male	55	II	0-II	T2	T0-2	N0	M0	proximal	N	pMMR	N/A	WT	WT	C5
GSM972054	Male	82	II	0-II	T3	T3-4	N0	M0	proximal	N	pMMR	N/A	M	WT	C4
GSM972055	Female	31	II	0-II	T4	T3-4	N0	M0	distal	N	N/A	N/A	WT	WT	C2
GSM972056	Female	78	II	0-II	T4	T3-4	N0	M0	proximal	N	N/A	N/A	WT	M	C2
GSM972057	Male	70	II	0-II	T3	T3-4	N0	M0	distal	N	N/A	N/A	WT	WT	C1
GSM972058	Female	75	II	0-II	T3	T3-4	N0	M0	proximal	N	N/A	N/A	WT	M	C2
GSM972059	Female	76	II	0-II	T3	T3-4	N0	M0	distal	N	N/A	N/A	WT	M	C2
GSM972060	Male	66	II	0-II	T3	T3-4	N0	M0	distal	N	N/A	N/A	WT	WT	C5
GSM972061	Female	78	II	0-II	T4	T3-4	N0	M0	distal	N	N/A	N/A	WT	WT	C1
GSM972062	Female	43	II	0-II	T4	T3-4	N0	M0	distal	Y	pMMR	N/A	M	WT	C6
GSM972063	Male	54	II	0-II	T3	T3-4	N0	M0	distal	N	N/A	N/A	M	WT	C1
GSM972064	Male	60	IV	III-IV	T4	T3-4	N0	M1	distal	Y	N/A	N/A	M	WT	C4
GSM972065	Male	48	II	0-II	T3	T3-4	N0	M0	distal	Y	N/A	N/A	WT	WT	C1
GSM972066	Male	69	IV	III-IV	T4	T3-4	N0	M1	distal	Y	N/A	N/A	WT	WT	C1
GSM972067	Female	83	II	0-II	T3	T3-4	N0	M0	distal	N	N/A	N/A	WT	WT	C5
GSM972068	Male	44	II	0-II	T4	T3-4	N0	M0	distal	Y	N/A	N/A	M	WT	C4
GSM972069	Male	68	II	0-II	T3	T3-4	N0	M0	proximal	N	N/A	N/A	M	WT	C5
GSM972070	Female	64	II	0-II	T4	T3-4	N0	M0	distal	Y	N/A	N/A	M	WT	C6
GSM972071	Female	68	II	0-II	T3	T3-4	N0	M0	distal	N	N/A	N/A	WT	WT	C5
GSM972072	Female	70	II	0-II	T4	T3-4	N0	M0	proximal	N	N/A	N/A	WT	M	C4
GSM972073	Female	80	II	0-II	T3	T3-4	N0	M0	proximal	N	N/A	N/A	M	WT	C4
GSM972074	Female	70	II	0-II	T4	T3-4	N0	M0	distal	Y	N/A	N/A	WT	WT	C1
GSM972075	Male	42	II	0-II	T4	T3-4	N0	M0	distal	N	N/A	N/A	WT	WT	C2
GSM972076	Male	48	II	0-II	T3	T3-4	N0	M0	proximal	N	N/A	N/A	WT	WT	C2
GSM972077	Female	58	II	0-II	T3	T3-4	N0	M0	distal	N	N/A	N/A	M	WT	C6
GSM972078	Male	63	II	0-II	T3	T3-4	N0	M0	distal	Y	N/A	N/A	WT	WT	C5
GSM972079	Male	44	II	0-II	T3	T3-4	N0	M0	distal	Y	N/A	N/A	WT	WT	C2
GSM972080	Male	61	II	0-II	T4	T3-4	N0	M0	distal	Y	N/A	N/A	M	WT	C2
GSM972081	Female	68	II	0-II	T3	T3-4	N0	M0	distal	N	N/A	N/A	M	WT	C1
GSM972082	Male	75	II	0-II	T3	T3-4	N0	M0	distal	Y	N/A	N/A	M	WT	C2
GSM972083	Female	65	II	0-II	T3	T3-4	N0	M0	distal	N	N/A	N/A	WT	WT	C5
GSM972084	Female	73	II	0-II	T3	T3-4	N0	M0	distal	N	N/A	N/A	WT	WT	C6
GSM972085	Male	56	II	0-II	T3	T3-4	N0	M0	proximal	N	N/A	N/A	WT	WT	C1
GSM972086	Male	81	II	0-II	T3	T3-4	N0	M0	distal	N	pMMR	N/A	WT	WT	C1
GSM972087	Female	84	II	0-II	T3	T3-4	N0	M0	proximal	N	pMMR	N/A	WT	WT	C1
GSM972088	Female	73	II	0-II	T4	T3-4	N0	M0	distal	N	pMMR	N/A	WT	WT	C6
GSM972089	Female	68	II	0-II	T3	T3-4	N0	M0	proximal	N	pMMR	N/A	WT	WT	C4
GSM972090	Female	72	II	0-II	T3	T3-4	N0	M0	distal	N	pMMR	N/A	WT	WT	C1
GSM972091	Male	67	II	0-II	T3	T3-4	N0	M0	distal	N	pMMR	N/A	M	WT	C3
GSM972092	Female	76	II	0-II	T3	T3-4	N0	M0	distal	N	pMMR	N/A	M	WT	C5
GSM972093	Female	55	II	0-II	T4	T3-4	N0	M0	distal	Y	pMMR	N/A	WT	WT	C5
GSM972094	Female	67	II	0-II	T3	T3-4	N0	M0	proximal	N	pMMR	N/A	M	WT	C5
GSM972095	Male	50	II	0-II	T3	T3-4	N0	M0	distal	N	pMMR	N/A	M	WT	C5
GSM972096	Female	63	III	III-IV	T2	T0-2	N1	M0	distal	Y	pMMR	N/A	WT	WT	C1
GSM972097	Male	64	III	III-IV	T4	T3-4	N1	M0	proximal	Y	pMMR	N/A	M	WT	C4
GSM972098	Male	66	III	III-IV	T4	T3-4	N2	M0	distal	Y	pMMR	N/A	M	WT	C3
GSM972099	Male	78	III	III-IV	T3	T3-4	N1	M0	distal	Y	pMMR	N/A	WT	WT	C5
GSM972100	Female	71	III	III-IV	T4	T3-4	N2	M0	proximal	Y	pMMR	N/A	M	WT	C3
GSM972101	Male	56	III	III-IV	T3	T3-4	N1	M0	distal	Y	pMMR	N/A	N/A	N/A	C6
GSM972102	Male	22	III	III-IV	T3	T3-4	N1	M0	distal	Y	pMMR	N/A	N/A	N/A	C6
GSM972103	Male	66	III	III-IV	T3	T3-4	N2	M0	distal	Y	pMMR	N/A	M	WT	C2
GSM972104	Female	72	III	III-IV	T3	T3-4	N3	M0	proximal	Y	pMMR	N/A	M	WT	C4
GSM972105	Male	53	III	III-IV	T2	T0-2	N3	M0	distal	Y	pMMR	N/A	WT	WT	C5
GSM972106	Female	96	III	III-IV	T3	T3-4	N1	M0	distal	Y	pMMR	N/A	N/A	N/A	C5
GSM972107	Male	76	III	III-IV	T3	T3-4	N1	M0	distal	Y	pMMR	N/A	WT	WT	C6
GSM972108	Male	64	III	III-IV	T4	T3-4	N1	M0	distal	Y	pMMR	N/A	N/A	N/A	C5
GSM972109	Male	96	III	III-IV	T3	T3-4	N1	M0	proximal	Y	pMMR	N/A	WT	WT	C2
GSM972110	Male	76	III	III-IV	T4	T3-4	N2	M0	proximal	Y	pMMR	N/A	N/A	N/A	C3
GSM972111	Male	63	III	III-IV	T3	T3-4	N2	M0	distal	Y	pMMR	N/A	N/A	N/A	C3
GSM972112	Female	64	III	III-IV	T3	T3-4	N2	M0	proximal	Y	pMMR	N/A	N/A	N/A	C4
GSM972113	Female	63	III	III-IV	T3	T3-4	N1	M0	proximal	Y	pMMR	N/A	N/A	N/A	C4
GSM972114	Male	73	III	III-IV	T3	T3-4	N1	M0	proximal	Y	pMMR	N/A	WT	M	C3
GSM972115	Female	59	III	III-IV	T3	T3-4	N3	M0	distal	Y	pMMR	N/A	WT	WT	C6
GSM972116	Female	79	III	III-IV	T3	T3-4	N2	M0	distal	Y	pMMR	N/A	WT	WT	C6
GSM972117	Female	78	III	III-IV	T3	T3-4	N1	M0	proximal	Y	N/A	N/A	WT	M	C2
GSM972118	Male	64	III	III-IV	T3	T3-4	N2	M0	distal	Y	pMMR	N/A	M	WT	C1
GSM972119	Male	96	III	III-IV	T4	T3-4	N1	M0	distal	Y	pMMR	N/A	N/A	N/A	C5
GSM972120	Female	96	III	III-IV	T3	T3-4	N1	M0	proximal	Y	pMMR	N/A	N/A	N/A	C5
GSM972121	Male	96	III	III-IV	T3	T3-4	N1	M0	distal	Y	pMMR	N/A	M	WT	C3
GSM972122	Female	97	III	III-IV	T4	T3-4	N1	M0	proximal	Y	pMMR	N/A	N/A	N/A	C5
GSM972123	Male	53	II	0-II	T3	T3-4	N0	M0	proximal	N	pMMR	N/A	N/A	N/A	C1
GSM972124	Female	49	II	0-II	T3	T3-4	N0	M0	distal	Y	pMMR	N/A	WT	WT	C6
GSM972125	Female	64	II	0-II	T3	T3-4	N0	M0	distal	Y	pMMR	N/A	WT	WT	C6
GSM972126	Male	61	II	0-II	T3	T3-4	N0	M0	distal	N	pMMR	N/A	N/A	N/A	C5
GSM972127	Female	66	II	0-II	T3	T3-4	N0	M0	distal	N	pMMR	N/A	M	WT	C6
GSM972128	Male	64	II	0-II	T3	T3-4	N0	M0	distal	Y	pMMR	N/A	WT	WT	C5
GSM972129	Male	76	II	0-II	T2	T0-2	N0	M0	distal	N	pMMR	N/A	M	WT	C2
GSM972130	Male	76	II	0-II	T4	T3-4	N0	M0	distal	N	pMMR	N/A	WT	WT	C5
GSM972131	Female	78	II	0-II	T3	T3-4	N0	M0	proximal	N	pMMR	N/A	M	WT	C4
GSM972132	Female	87	II	0-II	T3	T3-4	N0	M0	distal	N	pMMR	N/A	M	WT	C5
GSM972133	Male	64	III	III-IV	T3	T3-4	N/A	M0	distal	Y	pMMR	M	WT	N/A	C6
GSM972134	Male	74	III	III-IV	T3	T3-4	N2	M0	distal	N	pMMR	M	WT	N/A	C5
GSM972135	Female	78	II	0-II	T3	T3-4	N0	M0	distal	N	pMMR	M	M	N/A	C3
GSM972136	Male	54	III	III-IV	T3	T3-4	N1	M0	distal	Y	pMMR	WT	WT	WT	C1
GSM972137	Male	68	II	0-II	T3	T3-4	N0	M0	distal	Y	pMMR	M	WT	N/A	C1
GSM972138	Male	77	II	0-II	T3	T3-4	N0	M0	distal	N	pMMR	WT	WT	N/A	C1
GSM972139	Female	69	III	III-IV	T3	T3-4	N1	M0	distal	Y	pMMR	M	WT	N/A	C5
GSM972140	Male	64	II	0-II	T4	T3-4	N0	M0	distal	N	pMMR	WT	M	N/A	C4
GSM972141	Male	58	III	III-IV	T3	T3-4	N2	M0	distal	Y	pMMR	M	WT	N/A	C5
GSM972142	Female	86	III	III-IV	T3	T3-4	N2	M0	proximal	N	pMMR	M	M	WT	C5
GSM972143	Male	57	II	0-II	T4	T3-4	N0	M0	distal	N	pMMR	WT	WT	WT	C5
GSM972144	Female	63	II	0-II	T3	T3-4	N0	M0	distal	N	pMMR	M	WT	WT	C1
GSM972145	Female	63	III	III-IV	T3	T3-4	N2	M0	distal	Y	pMMR	M	WT	N/A	C6
GSM972146	Male	60	III	III-IV	T3	T3-4	N2	M0	distal	Y	pMMR	M	M	N/A	C2
GSM972147	Male	79	II	0-II	T3	T3-4	N0	M0	distal	N	pMMR	M	WT	WT	C5
GSM972148	Male	59	III	III-IV	T3	T3-4	N1	M0	distal	Y	pMMR	M	M	N/A	C5
GSM972149	Male	64	II	0-II	T3	T3-4	N0	M0	distal	N	pMMR	WT	WT	N/A	C1
GSM972150	Female	55	III	III-IV	T3	T3-4	N1	M0	distal	Y	pMMR	M	WT	N/A	C6
GSM972151	Female	75	III	III-IV	T3	T3-4	N1	M0	distal	Y	pMMR	WT	M	N/A	C3
GSM972152	Female	70	III	III-IV	T3	T3-4	N1	M0	proximal	Y	pMMR	WT	M	N/A	C1
GSM972153	Male	71	II	0-II	T3	T3-4	N0	M0	distal	N	pMMR	M	WT	WT	C1
GSM972154	Female	49	III	III-IV	T4	T3-4	N2	M0	distal	Y	pMMR	M	M	N/A	C1
GSM972155	Male	42	III	III-IV	T3	T3-4	N2	M0	distal	Y	pMMR	M	M	N/A	C1
GSM972156	Male	67	III	III-IV	T3	T3-4	N1	M0	distal	Y	pMMR	WT	WT	N/A	C6
GSM972157	Male	57	III	III-IV	T3	T3-4	N1	M0	distal	Y	pMMR	WT	WT	N/A	C5
GSM972158	Female	45	III	III-IV	T3	T3-4	N2	M0	proximal	Y	pMMR	M	M	N/A	C4
GSM972159	Male	67	III	III-IV	T3	T3-4	N1	M0	proximal	Y	pMMR	WT	M	WT	C3
GSM972160	Male	73	II	0-II	T3	T3-4	N0	M0	distal	N	pMMR	M	WT	N/A	C5
GSM972161	Female	91	II	0-II	T3	T3-4	N0	M0	distal	N	pMMR	WT	M	N/A	C1
GSM972162	Female	73	III	III-IV	T3	T3-4	N1	M0	distal	Y	pMMR	M	WT	N/A	C5
GSM972163	Male	71	II	0-II	T4	T3-4	N0	M0	distal	Y	pMMR	M	WT	N/A	C6
GSM972164	Male	70	III	III-IV	T3	T3-4	N/A	M0	distal	Y	pMMR	WT	WT	N/A	C5
GSM972165	Male	67	II	0-II	T4	T3-4	N0	M0	proximal	N	pMMR	M	WT	N/A	C6
GSM972166	Female	42	III	III-IV	T3	T3-4	N/A	M0	distal	Y	pMMR	WT	M	N/A	C1
GSM972167	Male	47	II	0-II	T3	T3-4	N0	M0	distal	N	pMMR	WT	WT	WT	C5
GSM972168	Male	76	III	III-IV	T4	T3-4	N/A	M0	proximal	N	pMMR	WT	WT	N/A	C2
GSM972169	Male	50	II	0-II	T4	T3-4	N0	M0	distal	N	pMMR	WT	WT	N/A	C1
GSM972170	Female	67	III	III-IV	T2	T0-2	N2	M0	distal	N	pMMR	WT	WT	N/A	C5
GSM972171	Female	70	III	III-IV	T4	T3-4	N1	M0	proximal	N	pMMR	WT	WT	N/A	C2
GSM972172	Female	88	II	0-II	T4	T3-4	N0	M0	proximal	N	pMMR	M	M	WT	C2
GSM972173	Female	59	II	0-II	T4	T3-4	N0	M0	distal	Y	pMMR	WT	M	WT	C1
GSM972174	Male	75	III	III-IV	T3	T3-4	N1	M0	distal	Y	pMMR	M	WT	WT	C6
GSM972175	Female	83	III	III-IV	T3	T3-4	N1	M0	distal	N	pMMR	WT	M	WT	C1
GSM972176	Female	85	III	III-IV	T4	T3-4	N2	M0	proximal	N	pMMR	M	WT	WT	C5
GSM972177	Male	71	II	0-II	N/A	N/A	N/A	N/A	proximal	N	pMMR	M	M	WT	C6
GSM972178	Female	69	III	III-IV	N/A	N/A	N/A	N/A	proximal	Y	pMMR	WT	M	WT	C3
GSM972179	Male	77	II	0-II	N/A	N/A	N/A	N/A	distal	N	pMMR	M	WT	WT	C5
GSM972180	Female	66	II	0-II	N/A	N/A	N/A	N/A	distal	Y	pMMR	M	WT	WT	C2
GSM972181	Male	69	III	III-IV	N/A	N/A	N/A	N/A	proximal	Y	pMMR	WT	M	WT	C4
GSM972182	Male	53	II	0-II	T4	T3-4	N0	M0	distal	N	pMMR	WT	WT	WT	C1
GSM972183	Female	62	III	III-IV	N/A	N/A	N/A	N/A	distal	Y	pMMR	M	M	WT	C3
GSM972184	Female	70	II	0-II	N/A	N/A	N/A	N/A	proximal	N	pMMR	WT	WT	M	C4
GSM972185	Female	58	III	III-IV	N/A	N/A	N/A	N/A	distal	Y	pMMR	M	WT	WT	C1
GSM972186	Female	50	III	III-IV	N/A	N/A	N/A	N/A	proximal	Y	pMMR	WT	M	WT	C4
GSM972187	Male	62	II	0-II	T3	T3-4	N0	M0	proximal	N	pMMR	M	WT	WT	C2
GSM972188	Female	58	III	III-IV	T3	T3-4	N2	M0	distal	Y	pMMR	WT	M	WT	C1
GSM972189	Male	63	III	III-IV	T4	T3-4	N/A	M0	proximal	N	pMMR	M	WT	WT	C2
GSM972190	Male	68	II	0-II	T3	T3-4	N0	M0	distal	Y	pMMR	M	WT	WT	C5
GSM972191	Male	49	III	III-IV	T3	T3-4	N1	M0	distal	Y	pMMR	WT	M	WT	C3
GSM972192	Female	72	II	0-II	T3	T3-4	N0	M0	proximal	N	pMMR	M	M	WT	C2
GSM972193	Female	51	III	III-IV	T3	T3-4	N1	M0	distal	Y	pMMR	M	M	WT	C1
GSM972194	Male	43	III	III-IV	T3	T3-4	N2	M0	distal	Y	pMMR	M	WT	WT	C1
GSM972195	Female	54	II	0-II	T3	T3-4	N0	M0	proximal	Y	pMMR	WT	M	WT	C3
GSM972196	Female	69	II	0-II	T3	T3-4	N0	M0	proximal	N	pMMR	WT	M	WT	C2
GSM972197	Female	78	II	0-II	T3	T3-4	N0	M0	proximal	N	pMMR	WT	WT	M	C3
GSM972198	Female	52	III	III-IV	T3	T3-4	N1	M0	distal	Y	pMMR	M	M	WT	C1
GSM972199	Male	73	III	III-IV	T3	T3-4	N2	M0	distal	Y	pMMR	M	WT	WT	C1
GSM972200	Male	61	II	0-II	T3	T3-4	N0	M0	distal	N	pMMR	WT	WT	WT	C6
GSM972201	Male	78	III	III-IV	T3	T3-4	N2	M0	proximal	Y	pMMR	WT	WT	WT	C5
GSM972202	Female	57	III	III-IV	T3	T3-4	N1	M0	distal	Y	pMMR	M	WT	WT	C1
GSM972203	Female	66	III	III-IV	T3	T3-4	N2	M0	distal	Y	pMMR	M	WT	WT	C1
GSM972204	Male	78	II	0-II	N/A	N/A	N/A	N/A	distal	Y	pMMR	M	WT	WT	C5
GSM972205	Male	76	II	0-II	N/A	N/A	N/A	N/A	distal	N	pMMR	WT	WT	WT	C5
GSM972206	Male	74	II	0-II	N/A	N/A	N/A	N/A	distal	N	pMMR	WT	M	WT	C6
GSM972207	Male	65	III	III-IV	T3	T3-4	N1	M0	distal	Y	pMMR	M	WT	WT	C5
GSM972208	Male	63	IV	III-IV	T4	T3-4	N2	M1	distal	N/A	pMMR	M	WT	WT	C5
GSM972209	Male	54	IV	III-IV	T3	T3-4	N2	M1	proximal	N/A	pMMR	M	WT	M	C5
GSM972210	Male	50	IV	III-IV	T3	T3-4	N/A	M1	distal	N/A	pMMR	M	WT	WT	C4
GSM972211	Male	65	III	III-IV	T3	T3-4	N1	M0	distal	Y	pMMR	M	WT	WT	C5
GSM972212	Female	54	IV	III-IV	T3	T3-4	N1	M1	distal	N/A	pMMR	M	M	WT	C3
GSM972213	Female	71	IV	III-IV	T3	T3-4	N0	M1	distal	N/A	pMMR	M	M	WT	C5
GSM972214	Female	88	IV	III-IV	T3	T3-4	N2	M1	proximal	N/A	pMMR	M	WT	M	C2
GSM972215	Female	73	III	III-IV	T4	T3-4	N2	M0	proximal	Y	pMMR	M	M	WT	C5
GSM972216	Female	45	IV	III-IV	T3	T3-4	N2	M1	distal	N/A	pMMR	M	WT	WT	C1
GSM972217	Male	73	IV	III-IV	T3	T3-4	N1	M1	distal	N/A	pMMR	M	M	WT	C5
GSM972218	Female	75	IV	III-IV	T4	T3-4	N3	M1	proximal	N/A	pMMR	WT	M	WT	C3
GSM972219	Male	60	IV	III-IV	T3	T3-4	N2	M1	distal	N/A	pMMR	M	M	WT	C5
GSM972220	Male	81	III	III-IV	T3	T3-4	N1	M0	proximal	N	dMMR	N/A	WT	M	C2
GSM972221	Female	75	II	0-II	T3	T3-4	N0	M0	proximal	N	dMMR	N/A	WT	M	C2
GSM972222	Female	69	II	0-II	T3	T3-4	N0	M0	proximal	N	dMMR	N/A	WT	WT	C2
GSM972223	Male	78	II	0-II	T3	T3-4	N0	M0	proximal	N	dMMR	N/A	WT	M	C2
GSM972224	Male	74	III	III-IV	T4	T3-4	N2	M0	proximal	Y	dMMR	N/A	N/A	N/A	C2
GSM972225	Male	51	II	0-II	T3	T3-4	N0	M0	distal	Y	pMMR	N/A	WT	WT	C2
GSM972226	Male	57	II	0-II	T4	T3-4	N0	M0	proximal	N	dMMR	N/A	M	WT	C3
GSM972227	Male	61	IV	III-IV	T3	T3-4	N2	M1	proximal	Y	pMMR	N/A	M	WT	C3
GSM972228	Male	68	II	0-II	T3	T3-4	N0	M0	proximal	N	pMMR	N/A	WT	M	C3
GSM972229	Female	81	II	0-II	T3	T3-4	N0	M0	distal	N	dMMR	N/A	M	WT	C2
GSM972230	Male	55	III	III-IV	T3	T3-4	N1	M0	distal	Y	pMMR	N/A	WT	WT	C1
GSM972231	Male	54	IV	III-IV	T3	T3-4	N1	M1	distal	Y	pMMR	N/A	WT	WT	C4
GSM972232	Male	69	IV	III-IV	T4	T3-4	N2	M1	distal	Y	pMMR	N/A	M	WT	C4
GSM972233	Male	67	II	0-II	T3	T3-4	N0	M0	distal	N	pMMR	N/A	WT	WT	C5
GSM972234	Male	79	IV	III-IV	T3	T3-4	N1	M1	proximal	Y	pMMR	N/A	WT	WT	C4
GSM972235	Female	57	III	III-IV	T2	T0-2	N1	M0	distal	Y	pMMR	N/A	M	WT	C5
GSM972236	Male	71	IV	III-IV	T1	T0-2	N0	M1	distal	Y	pMMR	N/A	WT	WT	C5
GSM972237	Female	55	I	0-II	T1	T0-2	N0	M0	distal	N	pMMR	N/A	WT	WT	C5
GSM972238	Female	53	III	III-IV	T2	T0-2	N1	M0	distal	Y	pMMR	N/A	WT	WT	C5
GSM972239	Male	59	II	0-II	T3	T3-4	N0	M0	distal	N	pMMR	N/A	WT	WT	C4
GSM972240	Female	67	IV	III-IV	T3	T3-4	N1	M1	distal	Y	pMMR	N/A	WT	WT	C4
GSM972241	Male	61	II	0-II	T3	T3-4	N0	M0	distal	N	dMMR	N/A	WT	WT	C2
GSM972242	Male	69	I	0-II	T2	T0-2	N0	M0	proximal	N	pMMR	N/A	M	WT	C5
GSM972243	Male	66	II	0-II	T3	T3-4	N0	M0	distal	N	pMMR	N/A	M	WT	C1
GSM972244	Female	51	I	0-II	T1	T0-2	N0	M0	distal	N	pMMR	N/A	WT	WT	C6
GSM972245	Male	77	IV	III-IV	T4	T3-4	N1	M1	distal	N	pMMR	N/A	M	WT	C1
GSM972246	Female	92	III	III-IV	T3	T3-4	N1	M0	distal	N	pMMR	N/A	WT	WT	C5
GSM972247	Male	79	II	0-II	T4	T3-4	N0	M0	distal	N	pMMR	N/A	WT	WT	C1
GSM972248	Male	58	II	0-II	T3	T3-4	N0	M0	proximal	N	pMMR	N/A	N/A	N/A	C1
GSM972249	Female	74	I	0-II	T1	T0-2	N0	M0	proximal	N	pMMR	N/A	M	WT	C1
GSM972250	Male	52	III	III-IV	T3	T3-4	N1	M0	distal	Y	pMMR	N/A	M	WT	C5
GSM972251	Male	57	IV	III-IV	T4	T3-4	N1	M1	distal	Y	pMMR	N/A	M	WT	C5
GSM972252	Female	37	IV	III-IV	T3	T3-4	N1	M1	proximal	Y	pMMR	N/A	M	WT	C5
GSM972253	Female	56	IV	III-IV	T3	T3-4	N2	M1	proximal	Y	pMMR	N/A	WT	WT	C1
GSM972254	Female	77	IV	III-IV	T3	T3-4	N0	M1	distal	Y	pMMR	N/A	WT	WT	C5
GSM972255	Female	81	II	0-II	T3	T3-4	N0	M0	proximal	N	pMMR	N/A	WT	WT	C5
GSM972256	Female	63	IV	III-IV	T4	T3-4	N1	M1	distal	Y	pMMR	N/A	WT	WT	C1
GSM972257	Female	88	II	0-II	T4	T3-4	N0	M0	distal	N	pMMR	N/A	M	WT	C1
GSM972258	Female	77	II	0-II	T4	T3-4	N0	M0	distal	N	pMMR	N/A	WT	WT	C1
GSM972259	Female	72	II	0-II	T4	T3-4	N0	M0	distal	Y	pMMR	N/A	M	WT	C3
GSM972260	Male	70	IV	III-IV	T3	T3-4	N2	M1	distal	Y	pMMR	N/A	M	WT	C1
GSM972261	Female	79	III	III-IV	T4	T3-4	N1	M0	proximal	N	dMMR	N/A	WT	M	C2
GSM972262	Female	88	II	0-II	T4	T3-4	N0	MX	distal	N/A	dMMR	N/A	WT	M	C4
GSM972263	Male	32	III	III-IV	T2	T0-2	N1	M0	distal	Y	dMMR	N/A	WT	WT	C2
GSM972264	Male	46	II	0-II	T3	T3-4	N0	M0	proximal	N	dMMR	N/A	WT	WT	C2
GSM972265	Female	78	III	III-IV	T3	T3-4	N1	M0	proximal	Y	dMMR	N/A	WT	M	C2
GSM972266	Male	56	IV	III-IV	T4	T3-4	N2	M1	distal	Y	dMMR	N/A	WT	WT	C2
GSM972267	Male	82	II	0-II	T3	T3-4	N0	M0	distal	N	pMMR	N/A	WT	WT	C1
GSM972268	Male	67	III	III-IV	T2	T0-2	N1	M0	distal	Y	pMMR	N/A	M	WT	C3
GSM972269	Male	70	I	0-II	T2	T0-2	N0	M0	proximal	N	pMMR	N/A	M	WT	C3
GSM972270	Female	75	II	0-II	T4	T3-4	N0	M0	proximal	N	dMMR	N/A	WT	M	C2
GSM972271	Male	92	III	III-IV	T4	T3-4	N1	M0	proximal	N	pMMR	N/A	M	WT	C5
GSM972272	Female	47	IV	III-IV	T3	T3-4	N1	M1	proximal	Y	pMMR	N/A	M	WT	C1
GSM972273	Male	84	0	0-II	Tis	Tis	N0	M0	distal	N	pMMR	N/A	M	WT	C3
GSM972274	Female	91	III	III-IV	T4	T3-4	N2	M0	proximal	N	dMMR	N/A	WT	M	C2
GSM972275	Male	76	II	0-II	T4	T3-4	N0	M0	proximal	N	dMMR	N/A	WT	M	C4
GSM972276	Male	59	III	III-IV	T3	T3-4	N2	M0	proximal	Y	dMMR	N/A	M	WT	C2
GSM972277	Female	88	II	0-II	T4	T3-4	N0	M0	proximal	N	dMMR	N/A	WT	M	C2
GSM972278	Female	72	I	0-II	T2	T0-2	N0	M0	proximal	N	dMMR	N/A	WT	M	C2
GSM972279	Female	67	III	III-IV	T3	T3-4	N1	M0	proximal	Y	dMMR	N/A	WT	M	C4
GSM972280	Female	79	II	0-II	T4	T3-4	N0	M0	proximal	N	dMMR	N/A	M	WT	C2
GSM972281	Male	64	I	0-II	T1	T0-2	N0	M0	distal	N	pMMR	N/A	WT	WT	C5
GSM972282	Female	79	I	0-II	T2	T0-2	N0	M0	distal	N	dMMR	N/A	M	WT	C2
GSM972283	Male	65	II	0-II	T3	T3-4	N0	M0	proximal	N	dMMR	N/A	WT	WT	C2
GSM972284	Female	63	IV	III-IV	T4	T3-4	N2	M1	distal	Y	pMMR	N/A	M	WT	C5
GSM972285	Male	71	II	0-II	T2	T0-2	N0	M0	distal	N	dMMR	N/A	WT	WT	C2
GSM972286	Male	24	II	0-II	T3	T3-4	N0	M0	proximal	N	dMMR	N/A	M	WT	C2
GSM972287	Male	77	II	0-II	T3	T3-4	N0	M0	proximal	N	dMMR	N/A	WT	WT	C2
GSM972288	Male	53	IV	III-IV	T4	T3-4	N1	M1	distal	Y	pMMR	N/A	WT	WT	C5
GSM972289	Male	72	IV	III-IV	T4	T3-4	N1	M1	proximal	Y	pMMR	N/A	M	WT	C1
GSM972290	Female	70	I	0-II	T2	T0-2	N0	M0	distal	N	dMMR	N/A	WT	WT	C5
GSM972291	Male	46	III	III-IV	T4	T3-4	N2	M0	distal	Y	dMMR	N/A	M	WT	C4
GSM972292	Female	62	II	0-II	T3	T3-4	N0	M0	proximal	N	dMMR	N/A	WT	M	C2
GSM972293	Male		I	0-II	T2	T0-2	N0	M0	proximal	N	pMMR	N/A	M	WT	C2
GSM972294	Male	74	II	0-II	T3	T3-4	N0	M0	distal	N	dMMR	N/A	WT	M	C2
GSM972295	Male	68	III	III-IV	T4	T3-4	N1	M0	proximal	Y	pMMR	N/A	M	WT	C3
GSM972296	Female	77	0	0-II	Tis	Tis	N0	M0	distal	N	dMMR	N/A	M	WT	C3
GSM972297	Male	77	I	0-II	T1	T0-2	N0	M0	proximal	N	pMMR	N/A	M	WT	C2
GSM972298	Female	83	II	0-II	T3	T3-4	N0	M0	proximal	N	dMMR	N/A	N/A	N/A	C2
GSM972299	Female	54	IV	III-IV	T4	T3-4	N2	M1	distal	Y	pMMR	N/A	WT	WT	C5
GSM972300	Male	75	0	0-II	Tis	Tis	N0	M0	proximal	N	pMMR	N/A	M	WT	C3
GSM972301	Male	74	III	III-IV	T3	T3-4	N2	M0	distal	N	pMMR	M	WT	WT	C6
GSM972302	Male	79	III	III-IV	T4	T3-4	N1	M0	proximal	N	pMMR	WT	M	WT	C1
GSM972303	Female	80	I	0-II	T2	T0-2	N0	M0	distal	N	pMMR	M	WT	WT	C1
GSM972304	Female	60	II	0-II	T3	T3-4	N0	M0	distal	Y	pMMR	WT	M	WT	C3
GSM972305	Female	82	III	III-IV	T4	T3-4	N2	M0	proximal	N	dMMR	WT	WT	M	C2
GSM972306	Male	70	II	0-II	T3	T3-4	N0	M0	distal	Y	pMMR	M	WT	WT	C1
GSM972307	Female	71	II	0-II	T3	T3-4	N0	M0	proximal	Y	pMMR	WT	WT	WT	C1
GSM972308	Female	79	III	III-IV	T3	T3-4	N1	M0	proximal	N	pMMR	WT	WT	WT	C2
GSM972309	Male	78	II	0-II	T3	T3-4	N0	M0	proximal	Y	pMMR	WT	WT	WT	C1
GSM972310	Female	80	III	III-IV	T3	T3-4	N1	M0	proximal	N	pMMR	M	M	WT	C1
GSM972311	Male	55	II	0-II	T3	T3-4	N0	M0	distal	Y	pMMR	WT	WT	WT	C5
GSM972312	Male	71	II	0-II	T3	T3-4	N0	M0	distal	N	pMMR	M	WT	WT	C5
GSM972313	Female	83	I	0-II	T2	T0-2	N0	M0	distal	N	pMMR	M	WT	WT	C5
GSM972314	Female	86	III	III-IV	T3	T3-4	N1	M0	proximal	N	dMMR	WT	WT	M	C2
GSM972315	Female	60	I	0-II	T1	T0-2	N0	M0	distal	N	pMMR	WT	M	WT	C3
GSM972316	Female	77	II	0-II	T3	T3-4	N0	M0	proximal	N	dMMR	WT	WT	M	C2
GSM972317	Male	85	II	0-II	T3	T3-4	N0	M0	proximal	N	dMMR	WT	WT	M	C2
GSM972318	Female	84	II	0-II	T3	T3-4	N0	M0	proximal	N	pMMR	WT	M	WT	C1
GSM972319	Female	71	II	0-II	T3	T3-4	N0	M0	distal	Y	pMMR	M	M	WT	C1
GSM972320	Male	64	III	III-IV	T2	T0-2	N1	M0	distal	N	pMMR	M	M	WT	C6
GSM972321	Male	52	III	III-IV	T3	T3-4	N2	M0	distal	N	pMMR	M	WT	WT	C6
GSM972322	Male	46	II	0-II	T3	T3-4	N0	M0	distal	Y	pMMR	WT	M	WT	C1
GSM972323	Female	67	III	III-IV	T3	T3-4	N1	M0	distal	Y	pMMR	M	WT	WT	C5
GSM972324	Male	72	II	0-II	T3	T3-4	N0	M0	distal	N	pMMR	WT	M	WT	C5
GSM972325	Male	55	III	III-IV	T3	T3-4	N1	M0	proximal	N	pMMR	WT	M	WT	C3
GSM972326	Female	71	II	0-II	T3	T3-4	N0	M0	distal	Y	pMMR	M	M	WT	C3
GSM972327	Male	60	II	0-II	T3	T3-4	N0	M0	proximal	N	pMMR	WT	WT	WT	C2
GSM972328	Male	74	III	III-IV	T3	T3-4	N2	M0	distal	Y	pMMR	WT	WT	WT	C5
GSM972329	Male	61	II	0-II	T3	T3-4	N0	M0	distal	N	pMMR	WT	WT	WT	C6
GSM972330	Female	79	II	0-II	T3	T3-4	N0	M0	proximal	N	dMMR	WT	M	WT	C2
GSM972331	Male	79	II	0-II	T3	T3-4	N0	M0	distal	N	pMMR	WT	WT	WT	C5
GSM972332	Female	72	II	0-II	T3	T3-4	N0	M0	distal	N	dMMR	M	WT	M	C2
GSM972333	Male	49	II	0-II	T3	T3-4	N0	M0	distal	Y	pMMR	M	WT	WT	C1
GSM972334	Female	79	III	III-IV	T3	T3-4	N2	M0	proximal	Y	dMMR	WT	WT	M	C2
GSM972335	Male	73	I	0-II	T2	T0-2	N0	M0	distal	N	pMMR	M	WT	WT	C1
GSM972336	Male	63	III	III-IV	T3	T3-4	N1	M0	distal	Y	pMMR	M	WT	WT	C6
GSM972337	Female	80	III	III-IV	T3	T3-4	N1	M0	proximal	N	dMMR	WT	WT	M	C2
GSM972338	Male	69	II	0-II	T3	T3-4	N0	M0	distal	Y	pMMR	M	WT	WT	C6
GSM972339	Male	67	III	III-IV	T3	T3-4	N1	M0	proximal	Y	pMMR	M	M	WT	C1
GSM972340	Male	75	II	0-II	T3	T3-4	N0	M0	distal	N	pMMR	WT	WT	WT	C5
GSM972341	Female	89	III	III-IV	T3	T3-4	N1	M0	distal	N	pMMR	M	WT	WT	C5
GSM972342	Male	78	I	0-II	T2	T0-2	N0	M0	distal	N	pMMR	WT	WT	WT	C1
GSM972343	Male	86	II	0-II	T3	T3-4	N0	M0	proximal	N	pMMR	M	M	WT	C5
GSM972344	Female	70	II	0-II	T3	T3-4	N0	M0	distal	N	pMMR	M	WT	WT	C5
GSM972345	Male	83	III	III-IV	T3	T3-4	N2	M0	proximal	N	pMMR	WT	M	WT	C4
GSM972346	Female	82	III	III-IV	T3	T3-4	N1	M0	distal	N	dMMR	M	WT	M	C2
GSM972347	Female	73	II	0-II	T3	T3-4	N0	M0	distal	N	pMMR	M	WT	WT	C5
GSM972348	Male	60	II	0-II	T3	T3-4	N0	M0	distal	Y	pMMR	WT	M	WT	C1
GSM972349	Female	79	III	III-IV	T4	T3-4	N1	M0	proximal	Y	pMMR	WT	M	WT	C4
GSM972350	Female	84	III	III-IV	T3	T3-4	N1	M0	distal	N	pMMR	WT	WT	WT	C3
GSM972351	Male	71	II	0-II	T4	T3-4	N0	M0	distal	N	N/A	N/A	WT	WT	C6
GSM972352	Male	66	III	III-IV	T3	T3-4	N2	M0	distal	Y	pMMR	M	WT	WT	C5
GSM972353	Female	46	II	0-II	T4	T3-4	N0	M0	proximal	Y	dMMR	WT	M	WT	C2
GSM972354	Female	68	III	III-IV	T3	T3-4	N2	M0	proximal	N	pMMR	M	WT	WT	C2
GSM972355	Male	72	II	0-II	T3	T3-4	N0	M0	distal	Y	pMMR	M	M	WT	C5
GSM972356	Female	73	II	0-II	T3	T3-4	N0	M0	distal	N	pMMR	M	WT	WT	C1
GSM972357	Female	88	II	0-II	T3	T3-4	N0	M0	distal	N	pMMR	WT	WT	WT	C6
GSM972358	Female	53	II	0-II	T3	T3-4	N0	M0	distal	Y	pMMR	M	WT	WT	C5
GSM972359	Female	56	II	0-II	T3	T3-4	N0	M0	proximal	Y	pMMR	WT	WT	WT	C6
GSM972360	Female	54	III	III-IV	T3	T3-4	N1	M0	distal	Y	pMMR	M	WT	WT	C5
GSM972361	Female	72	III	III-IV	T4	T3-4	N2	M0	distal	Y	pMMR	M	M	WT	C4
GSM972362	Male	50	III	III-IV	T3	T3-4	N1	M0	proximal	Y	pMMR	M	M	WT	C1
GSM972363	Female	68	III	III-IV	T3	T3-4	N1	M0	distal	Y	pMMR	M	M	WT	C5
GSM972364	Female	71	III	III-IV	T3	T3-4	N1	M0	proximal	Y	pMMR	M	M	WT	C3
GSM972365	Female	59	III	III-IV	T3	T3-4	N2	M0	proximal	Y	pMMR	M	M	WT	C4
GSM972366	Male	50	III	III-IV	T3	T3-4	N2	M0	proximal	Y	pMMR	WT	M	WT	C6
GSM972367	Male	72	III	III-IV	T3	T3-4	N1	M0	distal	Y	pMMR	M	M	WT	C4
GSM972368	Female	70	III	III-IV	T3	T3-4	N1	M0	distal	Y	pMMR	M	WT	WT	C1
GSM972369	Male	58	III	III-IV	T3	T3-4	N2	M0	distal	Y	pMMR	M	WT	WT	C5
GSM972370	Female	73	III	III-IV	T3	T3-4	N1	M0	distal	Y	pMMR	M	WT	WT	C1
GSM972371	Male	47	III	III-IV	T3	T3-4	N1	M0	proximal	Y	pMMR	M	WT	WT	C5
GSM972372	Male	59	III	III-IV	T4	T3-4	N2	M0	proximal	Y	pMMR	M	M	WT	C1
GSM972373	Male	66	III	III-IV	T3	T3-4	N1	M0	proximal	Y	pMMR	M	WT	WT	C5
GSM972374	Male	65	III	III-IV	T1	T0-2	N1	M0	distal	Y	pMMR	WT	WT	WT	C6
GSM972375	Female	46	III	III-IV	T3	T3-4	N1	M0	proximal	Y	pMMR	WT	M	WT	C4
GSM972376	Female	73	III	III-IV	T3	T3-4	N2	M0	distal	Y	pMMR	M	WT	WT	C5
GSM972377	Female	59	III	III-IV	T3	T3-4	N1	M0	distal	Y	pMMR	WT	WT	WT	C5
GSM972378	Male	78	III	III-IV	T3	T3-4	N2	M0	proximal	Y	pMMR	WT	WT	WT	C5
GSM972379	Female	63	III	III-IV	T2	T0-2	N1	M0	distal	Y	pMMR	M	M	WT	C3
GSM972380	Female	64	III	III-IV	T3	T3-4	N2	M0	proximal	Y	pMMR	M	M	WT	C4
GSM972381	Male	63	II	0-II	T3	T3-4	N0	M0	distal	Y	pMMR	M	WT	WT	C5
GSM972382	Male	58	II	0-II	T3	T3-4	N0	M0	proximal	N	pMMR	M	M	WT	C5
GSM972383	Female	70	II	0-II	T3	T3-4	N0	M0	distal	N	pMMR	M	WT	WT	C6
GSM972384	Male	61	II	0-II	T3	T3-4	N0	M0	distal	N	pMMR	M	WT	WT	C5
GSM972385	Male	70	II	0-II	T3	T3-4	N0	M0	distal	N	pMMR	M	WT	WT	C4
GSM972386	Female	77	II	0-II	T3	T3-4	N0	M0	proximal	N	pMMR	M	M	WT	C1
GSM972387	Male	62	II	0-II	T3	T3-4	N0	M0	distal	N	pMMR	M	WT	WT	C1
GSM972388	Female	75	II	0-II	T3	T3-4	N0	M0	distal	N	pMMR	M	WT	WT	C1
GSM972389	Male	77	II	0-II	T4	T3-4	N0	M0	proximal	N	pMMR	WT	M	WT	C3
GSM972390	Male	87	III	III-IV	T3	T3-4	N1	M0	proximal	N	dMMR	M	M	WT	C3
GSM972391	Male	68	II	0-II	T3	T3-4	N0	M0	proximal	N	dMMR	WT	WT	M	C2
GSM972392	Female	75	II	0-II	T4	T3-4	N0	M0	proximal	N	pMMR	WT	M	WT	C1
GSM972393	Male	76	II	0-II	T3	T3-4	N0	M0	proximal	N	pMMR	WT	M	WT	C5
GSM972394	Male	81	III	III-IV	T3	T3-4	N1	M0	distal	N	pMMR	M	M	WT	C6
GSM972395	Male	64	III	III-IV	T4	T3-4	N1	M0	distal	Y	pMMR	M	WT	WT	C5
GSM972396	Male	72	II	0-II	T3	T3-4	N0	M0	proximal	N	pMMR	WT	WT	WT	C3
GSM972397	Female	83	II	0-II	T3	T3-4	N0	M0	distal	N	pMMR	M	M	WT	C1
GSM972398	Male	65	II	0-II	T3	T3-4	N0	M0	distal	N	pMMR	M	WT	WT	C1
GSM972399	Female	54	III	III-IV	T4	T3-4	N1	M0	distal	N	pMMR	M	WT	WT	C5
GSM972400	Female	67.8	IV	III-IV	T4	T3-4	N2	M1	distal	Y	pMMR	M	M	WT	C6
GSM972401	Male	69	II	0-II	T3	T3-4	N0	M0	proximal	N	pMMR	N/A	M	WT	C4
GSM972402	Male	71	II	0-II	T3	T3-4	N0	M1	proximal	Y	N/A	N/A	M	WT	C5
GSM972403	Female	70	II	0-II	T3	T3-4	N0	M0	proximal	N	N/A	N/A	M	WT	C2
GSM972404	Male	68	II	0-II	T3	T3-4	N0	M0	distal	N	N/A	N/A	WT	WT	C1
GSM972405	Female	70	II	0-II	T4	T3-4	N0	M0	distal	N	N/A	N/A	WT	WT	C5
GSM972406	Female	66	II	0-II	T3	T3-4	N0	M0	distal	N	N/A	N/A	WT	WT	C2
GSM972407	Female	42	II	0-II	T4	T3-4	N0	M0	distal	Y	N/A	N/A	WT	WT	C5
GSM972408	Male	66	II	0-II	T3	T3-4	N0	M0	distal	Y	N/A	N/A	WT	WT	C5
GSM972409	Female	72	II	0-II	T4	T3-4	N0	M0	distal	N	N/A	N/A	WT	WT	C4
GSM972410	Female	68	II	0-II	T3	T3-4	N0	M0	distal	N	N/A	N/A	WT	WT	C5
GSM972411	Female	48	III	III-IV	T1	T0-2	N1	M0	distal	Y	pMMR	M	M	N/A	C1
GSM972412	Male	78	III	III-IV	T3	T3-4	N2	M0	proximal	Y	pMMR	M	WT	N/A	C4
GSM972413	Male	66	III	III-IV	T3	T3-4	N1	M0	distal	Y	pMMR	M	WT	WT	C4
GSM972414	Female	52	II	0-II	T3	T3-4	N0	M0	distal	N	pMMR	WT	WT	WT	C1
GSM972415	Male	69	III	III-IV	T3	T3-4	N1	M0	distal	Y	pMMR	M	M	N/A	C1
GSM972416	Male	49	II	0-II	T4	T3-4	N0	M0	distal	Y	pMMR	M	M	WT	C5
GSM972417	Male	59	II	0-II	T3	T3-4	N0	M0	distal	Y	pMMR	WT	WT	WT	C5
GSM972418	Male	64	II	0-II	T3	T3-4	N0	M0	distal	N	pMMR	M	WT	WT	C5
GSM972419	Female	85	III	III-IV	T3	T3-4	N2	M0	distal	N	pMMR	M	WT	WT	C5
GSM972420	Male	83	III	III-IV	T3	T3-4	N2	M0	proximal	N	pMMR	WT	WT	M	C2
GSM972421	Male	66	III	III-IV	N/A	N/A	N/A	N/A	distal	N	pMMR	M	WT	WT	C5
GSM972422	Male	74	II	0-II	N/A	N/A	N/A	N/A	proximal	N	pMMR	WT	M	WT	C4
GSM972423	Female	52	II	0-II	N/A	N/A	N/A	N/A	distal	Y	pMMR	M	WT	WT	C6
GSM972424	Male	70	II	0-II	T3	T3-4	N0	M0	distal	Y	pMMR	M	WT	WT	C6
GSM972425	Female	72	III	III-IV	T3	T3-4	N1	M0	proximal	Y	pMMR	WT	M	WT	C2
GSM972426	Male	49	II	0-II	T3	T3-4	N0	M0	proximal	Y	pMMR	M	WT	WT	C6
GSM972427	Male	63	II	0-II	T3	T3-4	N0	M0	distal	N	pMMR	M	WT	WT	C5
GSM972428	Male	62	III	III-IV	T3	T3-4	N2	M0	distal	Y	pMMR	M	WT	WT	C5
GSM972429	Male	64	III	III-IV	T4	T3-4	N2	M0	distal	Y	pMMR	M	M	WT	C3
GSM972430	Female	43	II	0-II	T3	T3-4	N0	M0	proximal	Y	pMMR	WT	WT	WT	C2
GSM972431	Male	59	III	III-IV	T3	T3-4	N1	M0	proximal	Y	pMMR	WT	M	WT	C5
GSM972432	Male	71	III	III-IV	N/A	N/A	N/A	N/A	distal	Y	pMMR	M	M	WT	C6
GSM972433	Male	85	III	III-IV	N/A	N/A	N/A	N/A	distal	N	pMMR	WT	WT	WT	C4
GSM972434	Male	70	II	0-II	N/A	N/A	N/A	N/A	distal	N	pMMR	M	WT	WT	C1
GSM972435	Male	71	III	III-IV	N/A	N/A	N/A	N/A	distal	Y	pMMR	M	WT	WT	C1
GSM972436	Male	81	II	0-II	N/A	N/A	N/A	N/A	distal	N	pMMR	M	M	WT	C1
GSM972437	Female	48	IV	III-IV	T3	T3-4	N2	M1	distal	N/A	pMMR	WT	WT	WT	C5
GSM972438	Male	44	IV	III-IV	T4	T3-4	N1	M1	proximal	N/A	pMMR	M	WT	WT	C4
GSM972439	Male	65	IV	III-IV	T3	T3-4	N1	M1	distal	N/A	pMMR	M	WT	WT	C6
GSM972440	Male	50	II	0-II	T3	T3-4	N0	M0	distal	Y	pMMR	M	M	WT	C4
GSM972441	Female	49	IV	III-IV	T4	T3-4	N2	M1	distal	N/A	pMMR	WT	WT	WT	C6
GSM972442	Female	54	IV	III-IV	T3	T3-4	N2	M1	distal	N/A	pMMR	WT	M	WT	C1
GSM972443	Male	49	II	0-II	T3	T3-4	N0	M0	distal	N	dMMR	N/A	WT	WT	C3
GSM972444	Male	73	III	III-IV	T4	T3-4	N2	MX	proximal	Y	dMMR	N/A	M	WT	C4
GSM972445	Male	48	II	0-II	T4	T3-4	N0	M0	proximal	N	dMMR	N/A	WT	WT	C2
GSM972446	Male	67	III	III-IV	T3	T3-4	N1	MX	proximal	N/A	dMMR	N/A	M	WT	C3
GSM972447	Male	71	II	0-II	T3	T3-4	N0	M0	proximal	N	dMMR	N/A	WT	M	C2
GSM972448	Female	74	II	0-II	T3	T3-4	N0	M0	proximal	N	dMMR	WT	WT	M	C2
GSM972449	Female	51	III	III-IV	T4	T3-4	N1	M0	proximal	Y	pMMR	M	M	WT	C6
GSM972450	Male	80	II	0-II	T3	T3-4	N0	M0	distal	N	pMMR	M	WT	WT	C1
GSM972451	Male	58	II	0-II	T4	T3-4	N0	M0	distal	N	pMMR	WT	WT	WT	C1
GSM972452	Female	75	III	III-IV	T3	T3-4	N2	M0	proximal	Y	N/A	WT	WT	M	C2
GSM972453	Female	51	III	III-IV	T3	T3-4	N1	M0	proximal	Y	pMMR	WT	M	WT	C3
GSM972454	Male	62	I	0-II	T2	T0-2	N0	M0	distal	N	pMMR	M	M	WT	C6
GSM972455	Female	89	III	III-IV	T3	T3-4	N1	M0	proximal	N	dMMR	WT	WT	M	C2
GSM972456	Female	82	II	0-II	T3	T3-4	N0	M0	distal	N	pMMR	M	WT	WT	C5
GSM972457	Female	74	III	III-IV	T3	T3-4	N1	M0	distal	Y	pMMR	WT	M	WT	C3
GSM972458	Male	65	II	0-II	T3	T3-4	N0	M0	proximal	N	dMMR	WT	M	WT	C2
GSM972459	Male	80	II	0-II	T3	T3-4	N0	M0	proximal	N	pMMR	WT	WT	WT	C3
GSM972460	Female	70	II	0-II	T3	T3-4	N0	M0	distal	Y	pMMR	WT	WT	WT	C5
GSM972461	Male	56	II	0-II	T3	T3-4	N0	M0	distal	N	pMMR	M	WT	WT	C1
GSM972462	Male	72	I	0-II	T2	T0-2	N0	M0	distal	N	pMMR	M	M	WT	C5
GSM972463	Male	67	III	III-IV	T4	T3-4	N2	M0	proximal	N	pMMR	WT	M	WT	C3
GSM972464	Female	76	I	0-II	T2	T0-2	N0	M0	distal	N	pMMR	M	WT	WT	C5
GSM972465	Male	73	II	0-II	T3	T3-4	N0	M0	proximal	N	N/A	N/A	WT	WT	C2
GSM972466	Female	73	III	III-IV	T3	T3-4	N1	M0	proximal	Y	pMMR	M	M	WT	C1
GSM972467	Male	54	III	III-IV	T3	T3-4	N2	M0	distal	Y	pMMR	M	M	WT	C4
GSM972468	Male	73	II	0-II	T3	T3-4	N0	M0	distal	N	pMMR	M	WT	WT	C5
GSM972469	Male	69	I	0-II	T2	T0-2	N0	M0	distal	N	pMMR	WT	M	WT	C5
GSM972470	Male	50	II	0-II	T3	T3-4	N0	M0	proximal	Y	dMMR	M	WT	WT	C2
GSM972471	Female	73	I	0-II	T2	T0-2	N0	M0	proximal	N	dMMR	WT	WT	M	C2
GSM972472	Male	58	II	0-II	T4	T3-4	N0	M0	proximal	Y	pMMR	WT	WT	WT	C3
GSM972473	Male	67	II	0-II	T3	T3-4	N0	M0	distal	N	pMMR	WT	M	WT	C3
GSM972474	Female	49	III	III-IV	T3	T3-4	N1	M0	distal	Y	pMMR	M	WT	WT	C6
GSM972475	Female	68	II	0-II	T3	T3-4	N0	M0	distal	N	pMMR	WT	M	WT	C3
GSM972476	Male	61	III	III-IV	T4	T3-4	N1	M0	distal	Y	pMMR	WT	WT	WT	C4
GSM972477	Male	75	II	0-II	T3	T3-4	N0	M0	proximal	N	pMMR	M	M	WT	C3
GSM972478	Male	80	II	0-II	T3	T3-4	N0	M0	distal	N	pMMR	M	WT	WT	C6
GSM972479	Male	79	III	III-IV	T4	T3-4	N2	M0	proximal	N	pMMR	WT	M	WT	C4
GSM972480	Male	78	II	0-II	T3	T3-4	N0	M0	proximal	N	pMMR	WT	M	WT	C3
GSM972481	Male	67	III	III-IV	T3	T3-4	N2	M0	distal	Y	pMMR	M	WT	WT	C5
GSM972482	Female	90	II	0-II	T3	T3-4	N0	M0	proximal	N	pMMR	WT	M	WT	C2
GSM972483	Female	80	II	0-II	T3	T3-4	N0	M0	distal	N	pMMR	M	WT	WT	C5
GSM972484	Male	68	II	0-II	T3	T3-4	N0	M0	distal	Y	pMMR	WT	WT	WT	C5
GSM972485	Male	69	II	0-II	T3	T3-4	N0	M0	proximal	N	pMMR	WT	M	WT	C5
GSM972486	Male	87	II	0-II	T3	T3-4	N0	M0	proximal	N	dMMR	WT	N/A	WT	C5
GSM972487	Male	84	II	0-II	T3	T3-4	N0	M0	distal	N	N/A	WT	M	WT	C3
GSM972488	Male	65	II	0-II	T3	T3-4	N0	M0	proximal	N	pMMR	WT	M	WT	C3
GSM972489	Female	77	II	0-II	T3	T3-4	N0	M0	proximal	N	pMMR	WT	M	WT	C3
GSM972490	Male	67	II	0-II	T3	T3-4	N0	M0	distal	N	pMMR	M	WT	WT	C1
GSM972491	Male	74	II	0-II	T3	T3-4	N0	M0	distal	N	pMMR	M	WT	WT	C5
GSM972492	Male	69	I	0-II	T2	T0-2	N0	M0	proximal	N	pMMR	M	WT	WT	C5
GSM972493	Female	89	II	0-II	T3	T3-4	N0	M0	proximal	N	pMMR	WT	M	WT	C5
GSM972494	Female	43	I	0-II	T2	T0-2	N0	M0	distal	N	dMMR	WT	WT	WT	C2
GSM972495	Female	69	III	III-IV	T3	T3-4	N1	M0	proximal	Y	pMMR	WT	WT	WT	C5
GSM972496	Female	65	I	0-II	T2	T0-2	N0	M0	distal	N	pMMR	WT	WT	WT	C3
GSM972497	Female	77	III	III-IV	T2	T0-2	N1	M0	distal	N	pMMR	M	N/A	WT	C5
GSM972498	Female	50	III	III-IV	T3	T3-4	N1	M0	distal	N	pMMR	M	WT	WT	C1
GSM972499	Male	82	III	III-IV	T4	T3-4	N2	M0	proximal	Y	dMMR	WT	WT	WT	C2
GSM972500	Female	74	II	0-II	T3	T3-4	N0	M0	proximal	N	N/A	N/A	WT	WT	C2
GSM972501	Female	76	III	III-IV	T3	T3-4	N1	M0	distal	N	pMMR	M	WT	WT	C5
GSM972502	Male	69	II	0-II	T3	T3-4	N0	M0	distal	N	pMMR	WT	WT	WT	C3
GSM972503	Female	42	II	0-II	T3	T3-4	N0	M0	distal	Y	pMMR	WT	WT	WT	C6
GSM972504	Male	80	III	III-IV	T3	T3-4	N2	M0	distal	N	pMMR	WT	M	WT	C1
GSM972505	Male	69	II	0-II	T3	T3-4	N0	M0	distal	N	pMMR	WT	WT	WT	C1
GSM972506	Male	68	II	0-II	T3	T3-4	N0	M0	distal	N	pMMR	M	WT	WT	C6
GSM972507	Female	83	III	III-IV	T3	T3-4	N1	M0	proximal	N	dMMR	WT	WT	M	C2
GSM972508	Female	69	I	0-II	T1	T0-2	N0	M0	distal	N	pMMR	M	M	WT	C1
GSM972509	Female	73	I	0-II	T2	T0-2	N0	M0	distal	N	pMMR	WT	WT	WT	C1
GSM972510	Male	89	II	0-II	T3	T3-4	N0	M0	distal	N	pMMR	WT	WT	WT	C3
GSM972511	Male	75	III	III-IV	T3	T3-4	N2	M0	proximal	Y	pMMR	M	WT	WT	C5
GSM972512	Male	62	III	III-IV	T4	T3-4	N2	M0	proximal	Y	pMMR	WT	M	WT	C3
GSM972513	Male	85	III	III-IV	T3	T3-4	N1	M0	proximal	N	pMMR	M	M	WT	C5
GSM972514	Female	79	III	III-IV	T2	T0-2	N1	M0	distal	Y	pMMR	M	WT	WT	C1
GSM972515	Female	72	II	0-II	T3	T3-4	N0	M0	distal	N	pMMR	M	WT	WT	C1
GSM972516	Male	82	II	0-II	T3	T3-4	N0	M0	distal	N	pMMR	WT	M	WT	C1
GSM972517	Female	88	II	0-II	T3	T3-4	N0	M0	distal	N	pMMR	M	WT	WT	C5
GSM972518	Female	82	III	III-IV	T4	T3-4	N1	M0	proximal	N	pMMR	M	M	WT	C6
GSM972519	Male	58	II	0-II	T3	T3-4	N0	M0	distal	N	pMMR	M	WT	WT	C6
GSM972520	Male	76	III	III-IV	T3	T3-4	N1	M0	distal	Y	pMMR	M	WT	WT	C2
GSM972521	Female	90	II	0-II	T3	T3-4	N0	M0	proximal	N	pMMR	M	WT	WT	C4
GSM972522	Female	53	II	0-II	T3	T3-4	N0	M0	proximal	Y	pMMR	WT	M	WT	C2

## Sheet: COAD
submitter_id.samples	colon_polyps_present	history_of_colon_polyps	lymphatic_invasion	pathologic_M	pathologic_N	pathologic_T	preoperative_pretreatment_cea_level	venous_invasion	gender.demographic	tumor_stage.diagnoses	age_at_initial_pathologic_diagnosis	MSI_status
TCGA.3L.AA1B.01A	YES	YES	NO	M0	N0	T2		NO	female	stage i	61	MSS
TCGA.4N.A93T.01A	YES	NO	NO	M0	N1b	T4a	2	NO	male	stage iiib	67	MSS
TCGA.4T.AA8H.01A	NO	NO	NO	MX	N0	T3		NO	female	stage iia	42	Indeterminate
TCGA.5M.AAT4.01A	YES	NO		M1b	N0	T3	550	YES	male	stage iv	74	MSS
TCGA.5M.AAT5.01A												MSI-L
TCGA.5M.AAT6.01A	YES	NO	YES	M1a	N2b	T4a	2.61	YES	female	stage iv	40	MSI-H
TCGA.5M.AATA.01A												MSS
TCGA.5M.AATE.01A	NO	NO	NO	M0	N0	T3	2.91	NO	male	stage iia	76	MSS
TCGA.A6.2671.01A	NO	YES	YES	M1	N2	T3	17.4	YES	male	stage iv	85	MSS
TCGA.A6.2672.01A	NO	YES	YES	M0	N1	T3	3.4	YES	female	stage iiib	82	MSI-H
TCGA.A6.2674.01A	NO	NO	NO	M1	N2	T3	32.8	YES	male	stage iv	71
TCGA.A6.2675.01A	NO	NO	NO	MX	N0	T3		NO	male	stage iia	78
TCGA.A6.2676.01A	NO	NO	NO	M0	N0	T4	6.3	NO	female	stage iib	75	MSI-H
TCGA.A6.2677.01A	NO	NO	YES	M0	N2	T3	27.4	NO	female	stage iiic	68
TCGA.A6.2678.01A	NO	NO	YES	M0	N1	T3	13.5	NO	female	stage iiib	43	MSS
TCGA.A6.2679.01A	NO	YES	NO		N0	T3	15.7	NO	female	stage iib	73	MSS
TCGA.A6.2680.01A	NO		NO	M0	N0	T3	3.2	NO	female	stage ii	72	MSS
TCGA.A6.2681.01A	NO	NO	NO	M0	N0	T3	2.4	NO	female	stage iia	73	MSS
TCGA.A6.2682.01A	NO	YES	YES	M1	N1	T4b	2.8	YES	male	stage iv	70	MSS
TCGA.A6.2683.01A	NO	YES	NO	M1	N0	T4	2614	NO	female	stage iv	57	MSI-L
TCGA.A6.2684.01A	NO	YES	NO	M0	N0	T2		NO	female	stage i	75
TCGA.A6.2685.01A	NO		NO	M0	N0	T3	29.5	NO	female	stage iia	48	MSS
TCGA.A6.2686.01A	NO	NO	NO	M0	N0	T3	2.2	NO	female	stage iia	81	MSI-H
TCGA.A6.3807.01A	YES	NO	YES	M0	N2	T3	45	YES	female	stage iiic	53	MSS
TCGA.A6.3808.01A	NO	YES	NO	M0	N0	T3		NO	male	stage iia	73	MSI-L
TCGA.A6.3809.01A	YES	NO	NO	M0	N0	T4		NO	female	stage iib	71
TCGA.A6.3810.01A	NO	YES	NO	M0	N0	T3	1.7	NO	male	stage iia	62
TCGA.A6.4105.01A	YES	NO	NO	M0	N0	T3		NO	male	stage iia	79	MSS
TCGA.A6.4107.01A	NO	NO	YES	M0	N1b	T3	1.6	NO	female	stage iiib	57	MSS
TCGA.A6.5656.01A	NO	YES	NO	M0	N0	T2	5.1	NO	male	stage i	74
TCGA.A6.5657.01A	NO	NO	YES	M0	N1	T3	1.5	NO	male	stage iiib	65	MSS
TCGA.A6.5659.01A	YES	NO	NO	M0	N0	T2	2.9	NO	male	stage i	82
TCGA.A6.5660.01A	YES	NO	YES	M0	N2b	T3	0.8	YES	male	stage iiic	73	MSS
TCGA.A6.5661.01A	YES	YES	NO	M0	N0	T3	4.1	NO	female	stage iia	80	MSI-H
TCGA.A6.5662.01A	NO	NO	YES	M1	N2	T3		YES	male	stage iva	46	MSS
TCGA.A6.5664.01A	YES	YES	YES	MX	N2a	T4a	17.4	YES	male	stage iiic	80	MSS
TCGA.A6.5665.01A	YES	NO	YES	M0	N0	T3	19	NO	female	stage iia	84	MSI-H
TCGA.A6.5666.01A	NO	NO	NO	M0	N0	T4b	3.5	NO	male	stage iic	78	MSI-L
TCGA.A6.5667.01A	NO		YES	MX	N1a	T3	36.3	NO	female	stage iiib	40	MSS
TCGA.A6.6137.01A	NO	YES	NO	M0	N1c	T3	2.2	NO	male	stage iiib	55	MSS
TCGA.A6.6138.01A	YES	NO	NO	M0	N0	T2	2.8	NO	male	stage i	61	MSS
TCGA.A6.6140.01A	NO	NO	NO	M0	N0	T3	1.3	NO	male	stage iia	62	MSS
TCGA.A6.6141.01A		YES	NO	M0	N0	T3	5	NO	male	stage iia	31	MSS
TCGA.A6.6142.01A	NO		YES	M1a	N1a	T3	5.4	YES	female	stage iva	56	MSS
TCGA.A6.6648.01A	NO		NO	M1a	N0	T3	2.5	NO	male	stage iva	56	MSS
TCGA.A6.6649.01A	YES	YES	YES	M0	N1b	T3	10.9	YES	male	stage iiib	66	MSS
TCGA.A6.6650.01A	NO	NO	NO	M0	N0	T3	2.9	NO	female	stage iia	69
TCGA.A6.6651.01A	YES	YES	YES	MX	N1b	T3	0.4	NO	female	stage iiib	55	MSS
TCGA.A6.6652.01A	YES		NO	M1	N0	T3	4.8	NO	male	stage iva	59	MSS
TCGA.A6.6653.01A	NO	YES	NO	M0	N0	T2	2.5	NO	male	stage i	82	MSI-H
TCGA.A6.6654.01A		YES	YES	M0	N1	T3	2.7	NO	female	stage iiib	65	MSS
TCGA.A6.6780.01A	NO	YES	NO	MX	N0	T3		NO	male	stage iia	74
TCGA.A6.6781.01A	YES		YES	MX	N1b	T4b	6.5	NO	male	stage iiic	43
TCGA.A6.6782.01A	NO	NO	NO	MX	N0	T4a	2.7		male	stage iib	82	MSS
TCGA.A6.A565.01A	YES	NO	YES	MX	N2	T3	71.5	YES	female	stage iiic	34	MSI-L
TCGA.A6.A566.01A	NO	NO	YES	M0	N1	T4			female	stage iiib	55	MSI-L
TCGA.A6.A567.01A	YES	NO	YES	M1	N1	T3	95.8	NO	male	stage iv	56	MSS
TCGA.A6.A56B.01A	YES	NO	YES	M0	N1	T3	13.2	NO	male	stage iiib	57	MSS
TCGA.A6.A5ZU.01A	NO	NO	YES	M0	N1	T3	1.6	NO	male	stage iiib	59	MSS
TCGA.AA.3488.01A		NO		M1	N2	T3			male	stage iv	58	MSS
TCGA.AA.3489.01A		NO		M0	N0	T3	1.7		male	stage ii	75	MSS
TCGA.AA.3492.01A		NO	NO	M0	N0	T3		NO	female	stage ii	90	MSI-H
TCGA.AA.3494.01A		NO		M1	N0	T3	261.3		male	stage iv	55	MSS
TCGA.AA.3495.01A		YES		M0	N0	T2	1.9		male	stage i	79	MSS
TCGA.AA.3496.01A		NO		M0	N0	T3	0.2		female	stage ii	83	MSI-L
TCGA.AA.3502.01A		YES		M0	N0	T2	3.7		male	stage i	73	MSI-L
TCGA.AA.3506.01A				M0	N0	T2	2.08		male	stage i	77	MSS
TCGA.AA.3509.01A		NO	NO	M0	N0	T3	2.82	NO	female	stage ii	54	MSS
TCGA.AA.3510.01A		YES	NO	M0	N0	T3	3.59	NO	male	stage ii	70	MSS
TCGA.AA.3511.01A		NO	YES	M0	N0	T4	35.95	NO	male	stage ii	64	MSS
TCGA.AA.3514.01A		YES	NO	M0	N0	T2	2.3	NO	female	stage i	81	MSS
TCGA.AA.3516.01A		YES	NO	M0	N2	T3	1.41	NO	female	stage iii	74	MSI-H
TCGA.AA.3517.01A		YES	NO	M0	N0	T3	1.23	NO	male	stage iia	60	MSI-L
TCGA.AA.3518.01A		YES	NO	M0	N0	T3	1.48	NO	female	stage iia	81	MSI-H
TCGA.AA.3519.01A		YES	NO	M0	N1	T3	1.26	NO	male	stage iii	63	MSS
TCGA.AA.3520.01A		YES	NO	M0	N0	T3	5.8	NO	female	stage ii	86	MSI-L
TCGA.AA.3521.01A		YES	NO	M0	N0	T3	0.99	NO	male	stage ii	87	MSS
TCGA.AA.3522.01A		YES	YES	M0	N0	T3	0.96	NO	male	stage iia	67	MSS
TCGA.AA.3524.01A		YES	NO	M0	N0	T3	1.3	NO	male	stage ii	85	MSS
TCGA.AA.3525.01A		NO	NO	M0	N1	T3	11.14	NO	male	stage iiib	90	MSI-H
TCGA.AA.3526.01A		YES	NO	M0	N0	T2	2.06	NO	male	stage i	57	MSI-L
TCGA.AA.3527.01A		YES	NO	M0	N0	T3	4.72	NO	female	stage iia	90	MSS
TCGA.AA.3529.01A		NO	YES	M0	N2	T3	17.3	NO	female	stage iiic	78	MSI-L
TCGA.AA.3530.01A		YES	NO	M0	N0	T2	1.88	NO	male	stage i	80	MSS
TCGA.AA.3531.01A		NO	NO	M0	N0	T3	0.65	NO	female	stage iia	75	MSI-L
TCGA.AA.3532.01A		NO	NO	M0	N0	T3	1.28	NO	male	stage iia	63	MSS
TCGA.AA.3534.01A		YES	YES	M0	N0	T3	1.56	NO	female	stage iia	78	MSS
TCGA.AA.3538.01A		NO	NO	M0	N0	T2	5.84	NO	female	stage i	54	MSS
TCGA.AA.3542.01A		YES	YES	M0	N2	T3	1.93	NO	male	stage iiic	69	MSS
TCGA.AA.3543.01A		YES	NO	M0	N0	T2	0.81	NO	male	stage i	84	MSI-H
TCGA.AA.3544.01A		NO	NO	M0	N0	T2	0.39	NO	male	stage i	68	MSS
TCGA.AA.3548.01A		NO	YES	M0	N2	T3	55.01	NO	female	stage iiic	71	MSS
TCGA.AA.3549.01A		YES	NO	M0	N0	T2	0.76	NO	male	stage i	69	MSS
TCGA.AA.3552.01A		NO	YES	M0	N2	T3	2.71	NO	male	stage iiic	85	MSS
TCGA.AA.3553.01A		YES	NO	M0	N0	T2		NO	female	stage i	61	MSI-L
TCGA.AA.3554.01A		YES	NO	M0	N0	T3		NO	female	stage iia	62	MSI-H
TCGA.AA.3555.01A		YES	NO	M0	N0	T3		NO	female	stage iia	81	MSS
TCGA.AA.3556.01A		YES	NO	M0	N0	T2		NO	male	stage i	78	MSS
TCGA.AA.3560.01A		YES	YES	M0	N2	T3		NO	female	stage iiic	72	MSS
TCGA.AA.3561.01A		YES	NO	M0	N0	T3		NO	male	stage iia	72	MSS
TCGA.AA.3562.01A		YES	YES	M0	N2	T3		NO	male	stage iiic	82	MSS
TCGA.AA.3655.01A		YES	NO	M0	N0	T3	4	NO	male	stage ii	68	MSS
TCGA.AA.3660.01A		NO	NO	M0	N0	T3	1.37	NO	female	stage ii	51	MSS
TCGA.AA.3662.01A		YES	NO	M1	N2	T4	1286	NO	female	stage iv	80	MSS
TCGA.AA.3663.01A		NO	NO	M0	N0	T3	18.77	NO	male	stage ii	42	MSI-H
TCGA.AA.3664.01A		NO	NO	M0	N0	T3	4.22	NO	female	stage ii	74	MSS
TCGA.AA.3666.01A		NO	NO	M0	N1	T3	41.6	NO	male	stage iii	68	MSS
TCGA.AA.3667.01A		NO	NO	M0	N0	T2	0.45	NO	female	stage i	36	MSI-L
TCGA.AA.3672.01A		NO	NO	M0	N1	T3	1.27	NO	female	stage iii	90	MSI-H
TCGA.AA.3673.01A		NO	NO	M0	N0	T3	3.89	NO	female	stage ii	53	MSS
TCGA.AA.3675.01A		YES	NO	M0	N0	T3	5.06	NO	male	stage ii	84	MSS
TCGA.AA.3678.01A		NO	YES	M0	N1	T2	2	NO	female	stage iii	60	MSS
TCGA.AA.3679.01A		NO	YES	M1	N2	T3	25.78	NO	male	stage iv	59	MSS
TCGA.AA.3680.01A		NO	YES	M1	N2	T4	59.94	NO	female	stage iv	67	MSI-L
TCGA.AA.3681.01A		YES	NO	M0	N1	T3	2.36	NO	female	stage iii	77	MSS
TCGA.AA.3684.01A		YES	YES	M1	N2	T4	2.28	NO	female	stage iv	65	MSS
TCGA.AA.3685.01A		YES	YES	M0	N0	T3	8.76	NO	male	stage ii	69	MSS
TCGA.AA.3688.01A		NO	YES	M1	N1	T3	47.45	NO	male	stage iv	80	MSI-L
TCGA.AA.3692.01A		YES	NO	M1	N2	T3	49.21	NO	female	stage iv	47	MSI-L
TCGA.AA.3693.01A		NO	YES	M1	N1	T4	2.42	NO	female	stage iv	77	MSS
TCGA.AA.3696.01A	YES	YES	NO	M1	N1	T3		NO	female	stage iv	75	MSS
TCGA.AA.3697.01A		NO		M0	N0	T3	4.6		male	stage ii	77	MSI-L
TCGA.AA.3710.01A		YES	YES	M0	N0	T3	5.12		female	stage iia	80	MSI-H
TCGA.AA.3712.01A		NO	YES	M0	N2	T3	0.88	YES	male	stage iii	65	MSS
TCGA.AA.3713.01A		YES		M1	N0	T3	83.68		male	stage iv	68	MSI-H
TCGA.AA.3715.01A		YES	YES	M0	N0	T3	7.05		male	stage ii	77	MSI-H
TCGA.AA.3811.01A		NO	YES	M0	N2	T3	3.4	YES	female	stage iii	84	MSI-H
TCGA.AA.3812.01A		NO	YES	M0	N0	T3	1.52		female	stage iia	82	MSS
TCGA.AA.3814.01A		NO	YES	M0	N0	T3	4.03	YES	female	stage iia	85	MSS
TCGA.AA.3815.01A		NO	YES	M0	N0	T3	0.82		female	stage iia	65	MSI-H
TCGA.AA.3818.01A		NO	NO	M0	N0	T3	3.79	NO	female	stage iia	78	MSS
TCGA.AA.3819.01A		NO	YES	M0	N0	T3	1.28	YES	female	stage iia	41	MSI-L
TCGA.AA.3821.01A		YES		M0	N0	T2	2.14		female	stage i	81	MSI-H
TCGA.AA.3831.01A		NO	YES	M0	N0	T3		YES	male	stage iia	66	MSS
TCGA.AA.3833.01A		YES	YES	M0	N0	T3		YES	female	stage iia	63	MSI-H
TCGA.AA.3837.01A		YES	YES	M0	N0	T3			male	stage iia	67	MSS
TCGA.AA.3841.01A		YES	YES	M0	N0	T3		YES	male	stage iia	66	MSS
TCGA.AA.3842.01A		YES	YES	M0	N1	T2		YES	male	stage iiia	51	MSS
TCGA.AA.3844.01A		NO	YES	M0	N2	T3		YES	female	stage iiic	78	MSS
TCGA.AA.3845.01A		NO	YES	M0	N0	T3			female	stage iia	86	MSI-H
TCGA.AA.3846.01A		YES	YES	M0	N0	T3			female	stage iia	74	MSS
TCGA.AA.3848.01A		YES	YES	M0	N2	T3		YES	female	stage iiic	82	MSS
TCGA.AA.3850.01A		YES	YES	M0	N0	T2			male	stage i	74	MSS
TCGA.AA.3851.01A		YES	YES	M0	N0	T3	7.55	YES	male	stage iia	74	MSS
TCGA.AA.3852.01A		YES	YES	M0	N0	T3		YES	male	stage iia	88	MSI-L
TCGA.AA.3854.01A		YES	YES	M0	N0	T2		YES	female	stage i	71	MSI-L
TCGA.AA.3855.01A		YES	YES	M0	N0	T2		YES	male	stage i	72	MSI-L
TCGA.AA.3856.01A		YES	YES	M0	N0	T3		YES	male	stage iia	59	MSS
TCGA.AA.3858.01A		YES	YES	M0	N0	T2		YES	male	stage i	67	MSS
TCGA.AA.3860.01A		YES	YES	M0	N1	T3		YES	female	stage iiib	53	MSS
TCGA.AA.3861.01A		NO	YES	M0	N0	T3		YES	male	stage iia	72	MSI-L
TCGA.AA.3862.01A		NO	YES	M0	N0	T3			male	stage iia	82	MSS
TCGA.AA.3864.01A		NO	NO	M0	N0	T3	3.12	NO	male	stage ii	71	MSI-H
TCGA.AA.3866.01A		NO	NO	M0	N0	T2	11.36	NO	female	stage i	78	MSI-L
TCGA.AA.3867.01A		YES	YES	M1	N2	T3	304.5	NO	male	stage iv	74	MSS
TCGA.AA.3869.01A		NO	YES	M1	N2	T4		NO	male	stage iv	76	MSS
TCGA.AA.3870.01A		YES	YES	M1	N2	T3		NO	female	stage iv	71	MSS
TCGA.AA.3872.01A		NO	YES	M1	N2	T4		YES	male	stage iv	45	MSS
TCGA.AA.3875.01A		NO	NO	M0	N0	T1	0.87	NO	female	stage i	78	MSS
TCGA.AA.3877.01A		YES	NO	M0	N0	T1	5.6	NO	female	stage i	83	MSI-H
TCGA.AA.3930.01A		NO	YES	M1	N2	T3		YES	male	stage iv	66	MSI-L
TCGA.AA.3939.01A		YES	NO	M0	N0	T3		NO	male	stage iia	83	MSS
TCGA.AA.3941.01A		NO	YES	M1a	N1b	T4		NO	female	stage iva	84	MSI-L
TCGA.AA.3947.01A		YES	NO	M0	N0	T4		NO	female	stage iib	60	MSI-H
TCGA.AA.3949.01A		NO	NO	M0	N1	T3		NO	female	stage iiib	87	MSI-H
TCGA.AA.3950.01A		NO	NO	M0	N0	T3		NO	female	stage iia	79	MSI-H
TCGA.AA.3952.01A		YES	YES	M0	N2	T3		YES	male	stage iiic	68	MSS
TCGA.AA.3955.01A		YES	YES	M0	N2a	T2		NO	male	stage iiib	38	MSS
TCGA.AA.3956.01A		YES	NO	M0	N0	T3	3.5	NO	male	stage iia	65	MSS
TCGA.AA.3966.01A		YES	YES	M0	N0	T3		YES	female	stage iia	89	MSI-H
TCGA.AA.3968.01A		NO	NO	M0	N0	T2	1.55	NO	female	stage i	55	MSS
TCGA.AA.3970.01A		YES	NO	M0	N0	T3		NO	male	stage iia	65	MSS
TCGA.AA.3971.01A		NO	NO	M0	N1	T3	1.48	NO	male	stage iii	58	MSS
TCGA.AA.3972.01A		NO	NO	M1	N1	T3	5.15	NO	male	stage iv	72	MSI-L
TCGA.AA.3973.01A		NO	YES	M1	N1	T4	375.2	YES	male	stage iv	69	MSI-L
TCGA.AA.3975.01A		NO	NO	M0	N0	T2		NO	male	stage i	80	MSS
TCGA.AA.3976.01A		NO		M0	N1	T2		NO	male	stage iiia	70	MSS
TCGA.AA.3977.01A		YES	NO		N0	T2		NO	male	not reported	65	MSS
TCGA.AA.3979.01A		NO	NO	M0	N0	T3		NO	male	stage iia	84	MSS
TCGA.AA.3980.01A		YES	YES	M0	N0	T2		YES	female	stage i	89	MSS
TCGA.AA.3982.01A		YES	YES	M0	N1	T3		YES	male	stage iiib	75	MSI-L
TCGA.AA.3984.01A		YES	YES	M0	N0	T3		YES	female	stage iia	61	MSS
TCGA.AA.3986.01A		YES	NO	M0	N0	T2	1.89	NO	male	stage i	73	MSS
TCGA.AA.3989.01A		YES	YES	M1	N2	T3		NO	male	stage iv	84	MSS
TCGA.AA.3994.01A		YES	NO	M0	N1	T3	3.52	NO	male	stage iiib	69	MSS
TCGA.AA.A004.01A		YES	NO	M0	N0	T3		NO	male	stage iia	76	MSI-L
TCGA.AA.A00A.01A		NO	NO	M0	N0	T3		NO	male	stage iia	80	MSI-H
TCGA.AA.A00D.01A		YES	NO	M0	N0	T2	1.02	NO	male	stage i	70	MSS
TCGA.AA.A00E.01A		NO	NO	M0	N0	T3	10.56	NO	male	stage iia	65	MSI-H
TCGA.AA.A00F.01A		NO	YES	M0	N2	T3	2.93	NO	male	stage iiic	66	MSS
TCGA.AA.A00J.01A		YES	YES	M0	N1	T4		NO	male	stage iiib	80	MSI-H
TCGA.AA.A00K.01A		NO	NO	M0	N0	T3		NO	male	stage iia	79	MSI-L
TCGA.AA.A00L.01A		YES	NO	M0	N0	T3		NO	male	stage iia	66	MSS
TCGA.AA.A00N.01A		YES	YES	M0	N0	T4	9.01	NO	male	stage iib	75	MSI-L
TCGA.AA.A00O.01A		NO	YES	M0	N2	T3	3.25	NO	female	stage iiic	83	MSI-L
TCGA.AA.A00Q.01A		NO	YES	M0	N1	T4	89.58	NO	female	stage iiib	66	MSS
TCGA.AA.A00R.01A		YES	NO	M0	N0	T2	0.34	NO	female	stage i	64	MSI-H
TCGA.AA.A00U.01A		YES	NO	M0	N1	T3		NO	male	stage iiib	50	MSS
TCGA.AA.A00W.01A		YES	NO	M0	N0	T1	1.22	NO	male	stage i	80	MSS
TCGA.AA.A00Z.01A		YES	YES	M0	N0	T3	1.18	NO	male	stage iia	70	MSS
TCGA.AA.A010.01A		NO	NO	M0	N0	T4	0.2	NO	female	stage iib	46	MSI-L
TCGA.AA.A017.01A		NO	YES	M0	N0	T3		NO	female	stage iia	57	MSS
TCGA.AA.A01C.01A		YES	YES	M0	N1	T2		NO	male	stage iiia	75	MSS
TCGA.AA.A01D.01A		NO	YES	M0	N2	T3		NO	female	stage iiic	47	MSS
TCGA.AA.A01F.01A		YES	YES	M0	N1	T3		NO	male	stage iiib	72	MSS
TCGA.AA.A01G.01A		NO	NO	M0	N0	T3		NO	male	stage iia	63	MSI-L
TCGA.AA.A01I.01A		YES	NO	M0	N0	T2		NO	male	stage i	76	MSS
TCGA.AA.A01K.01A		NO	YES	M0	N2	T3		NO	female	stage iiic	74	MSS
TCGA.AA.A01P.01A		NO	YES	M0	N1	T3	1.11		female	stage iii	80	MSI-H
TCGA.AA.A01Q.01A		NO	YES	M0	N0	T3	1.88		female	stage ii	48	MSI-H
TCGA.AA.A01R.01A		NO	YES	M0	N2	T3	1.83		male	stage iii	47	MSI-H
TCGA.AA.A01S.01A		NO		M0	N1	T3	0.82		female	stage iii	47	MSI-L
TCGA.AA.A01T.01A		NO	YES	M0	N1	T3	0.7		female	stage iii	63	MSS
TCGA.AA.A01V.01A		NO		M0	N0	T2	4.09		male	stage i	59	MSS
TCGA.AA.A01X.01A		YES	YES	M0	N1	T2	11.08		female	stage iii	80	MSS
TCGA.AA.A01Z.01A		YES	YES	M0	N0	T3	18.87		male	stage ii	68	MSS
TCGA.AA.A022.01A		NO	YES	M0	N0	T4	1.51	YES	female	stage ii	88	MSI-H
TCGA.AA.A024.01A		NO		M0	N0	T3	3.77		male	stage ii	81	MSI-L
TCGA.AA.A029.01A		YES		M0	N0	T3	1.97		male	stage ii	67	MSI-L
TCGA.AA.A02E.01A		NO	YES	M1	N1	T3	441.9	YES	female	stage iv	82	MSI-L
TCGA.AA.A02F.01A		NO	YES	M1	N1	T3	2.49	YES	female	stage iv	68	MSS
TCGA.AA.A02H.01A		NO	YES	M1	N2	T3	1387	YES	female	stage iv	74	MSS
TCGA.AA.A02J.01A		NO	YES	M1	N0	T3	96.57	YES	female	stage iv	70	MSS
TCGA.AA.A02K.01A		NO	YES	M1	N2	T4		YES	male	stage iv	50	MSS
TCGA.AA.A02O.01A		NO	YES	M0	N0	T3	5.97	NO	male	stage ii	82	MSS
TCGA.AA.A02R.01A		NO	YES	M0	N0	T3	2.67	YES	female	stage iia	84	MSI-H
TCGA.AA.A02W.01A		YES		M0	N0	T2	2.96		female	stage i	73	MSI-L
TCGA.AA.A02Y.01A		NO	YES	M0	N0	T2	0.98	YES	male	stage i	73	MSS
TCGA.AA.A03F.01A		NO		M0	N2	T3	1.09		female	stage iii	90	MSS
TCGA.AA.A03J.01A		YES		M0	N0	T2	2.09		female	stage i	65	MSS
TCGA.AD.5900.01A	NO	NO	NO	MX	N0	T2			male	stage i	67	MSI-H
TCGA.AD.6548.01A	YES	YES	NO	M0	N0	T2	2.6		female	stage i	81	MSI-L
TCGA.AD.6888.01A	YES	YES	YES	M0	N1b	T3		YES	male	stage iiib	73	MSS
TCGA.AD.6889.01A			NO	M0	N0	T3	7.5	NO	male	stage iia	76	MSI-H
TCGA.AD.6890.01A	YES		NO	MX	N0	T1	0.8	NO	male	not reported	65	MSS
TCGA.AD.6895.01A	NO		YES	M0	N1a	T3		YES	male	stage iiib	84	MSI-H
TCGA.AD.6899.01A	NO	NO	YES	MX	N2b	T4a	6.1	YES	male	stage iiic	84	MSS
TCGA.AD.6901.01A	NO		NO	MX	N0	T3	5.9	NO	male	not reported	78	MSI-L
TCGA.AD.6963.01A			NO	MX	N0	T3	5.5	NO	male	not reported	58	MSS
TCGA.AD.6964.01A	NO	NO	YES		N2b	T4a		YES	male	not reported	58	MSI-H
TCGA.AD.6965.01A			YES	M0	N2b	T4a		YES	male	stage iiic	62	MSS
TCGA.AD.A5EJ.01A	YES		NO	MX	N0	T3		NO	female	stage iia	74	MSI-H
TCGA.AD.A5EK.01A	YES	YES		MX	N0	T2	1.2	NO	male	stage i	51	MSS
TCGA.AM.5820.01A	NO	NO	YES	M1	N2	T4a	176.1	NO	female	stage iva	59	MSS
TCGA.AM.5821.01A		YES	NO	M0	N0	T3		NO	female	stage iia	68	MSI-H
TCGA.AU.3779.01A	NO	YES	NO	M0	N0	T3		NO	female	stage iia	80	MSS
TCGA.AU.6004.01A	NO	YES	NO	M0	N0	T2		NO	female	stage i	69	MSI-H
TCGA.AY.4070.01A	NO	NO	YES	M0	N2	T3	67.5	YES	female	stage iiic	50	MSS
TCGA.AY.4071.01A	YES	YES	NO		N0	T1	6	NO	female	stage i	63	MSS
TCGA.AY.5543.01A	NO	NO	NO	M1	N1a	T3		NO	female	stage iva	65	MSS
TCGA.AY.6196.01A	NO	NO	YES		N2b	T3	5.5	NO	male	stage iiic	47	MSI-L
TCGA.AY.6197.01A	NO	NO	NO		N0	T3		NO	male	stage iia	60	MSI-H
TCGA.AY.6386.01A	YES	NO	NO	M0	N1a	T3	1.3	NO	female	stage iiib	66	MSS
TCGA.AY.A54L.01A	NO	NO	NO	M0	N0	T2	2.5	NO	female	stage i	74	MSI-L
TCGA.AY.A69D.01A	NO	NO	NO	M0	N0	T3	1	NO	female	stage iia	55	MSI-L
TCGA.AY.A71X.01A	YES	NO	NO	M0	N0	T2	4.8	NO	female	stage i	54	MSS
TCGA.AY.A8YK.01A	NO	NO	YES	M1	N2a	T3	5.9	YES	male	stage iva	44	MSS
TCGA.AZ.4308.01A			YES	M0	N1	T3	0.5	NO	female	stage iiib	47	MSS
TCGA.AZ.4313.01A			YES	M0	N0	T1	5.9	YES	female	stage i	51	MSI-H
TCGA.AZ.4315.01A			NO	M0	N0	T3	1.5	NO	male	stage iia	61	MSS
TCGA.AZ.4323.01A				M1	N2	T4		YES	male	stage iv	37	MSI-L
TCGA.AZ.4614.01A			YES	M1	N1	T4a	49.7	YES	female	stage iva	71	MSI-L
TCGA.AZ.4615.01A			YES	M0	N1	T3	2.1	YES	male	stage iiib	84	MSI-H
TCGA.AZ.4616.01A			YES	M1	N2	T3		YES	female	stage iv	82	MSI-L
TCGA.AZ.4684.01A			YES	M1	N2	T3	8.9		male	stage iva	49	MSI-L
TCGA.AZ.5403.01A			NO	MX	N0	T3	2.3	NO	male	stage ii	43	MSS
TCGA.AZ.5407.01A			NO	M0	N0	T1		NO	female	stage i	51	MSS
TCGA.AZ.6598.01A			NO	MX	N0	T3	7.5	NO	female	stage ii	77	MSI-H
TCGA.AZ.6599.01A			NO	MX	N0	T2		NO	male	stage i	72	MSS
TCGA.AZ.6600.01A			YES	M1	N1	T4	20.1	YES	male	stage iv	64	MSS
TCGA.AZ.6601.01A			YES	M0	N0	T3	1.8	YES	male	stage ii	68	MSI-H
TCGA.AZ.6603.01A			NO	MX	N1	T2		NO	female	not reported	77	MSS
TCGA.AZ.6605.01A			YES	M0	N1	T4	2.5	YES	male	stage iiib	77	MSS
TCGA.AZ.6606.01A			YES	M1	N2	T4	10.6	YES	male	stage iv	81	MSS
TCGA.AZ.6607.01A			YES	M1	N2	T4	22.6	YES	male	stage iv	69	MSS
TCGA.AZ.6608.01A			YES	M0	N1	T2	3.7	YES	female	stage iiia	55	MSI-L
TCGA.CA.5254.01A				M0	N0	T3			female	stage iia	42	MSI-L
TCGA.CA.5255.01A				M0	N0	T3			male	stage iia	45	MSS
TCGA.CA.5256.01A		NO		M0	N0	T3			female	stage iia	54	MSS
TCGA.CA.5796.01A				M0	N0	T3			female	stage iia	52	MSS
TCGA.CA.5797.01A				M0	N0	T3			male	stage iia	56	MSS
TCGA.CA.6715.01A				M0	N1	T3			male	stage iiib	63	MSS
TCGA.CA.6716.01A				M0	N0	T3			male	stage iia	65	MSS
TCGA.CA.6717.01A				M0	N0	T3			male	stage iia	57	MSS
TCGA.CA.6718.01A				M0	N0	T3			male	stage iia	46	MSS
TCGA.CA.6719.01A				M0	N0	T3			male	stage iia	77	MSI-L
TCGA.CK.4950.01A	NO	NO	NO	M0	N1	T3		NO	female	stage iiib	68	MSS
TCGA.CK.4951.01A	NO	YES	NO	M0	N0	T3	6.2	YES	female	stage iia	79	MSI-H
TCGA.CK.4952.01A	NO	NO	NO	M0	N2	T4		NO	female	stage iiic	48	MSS
TCGA.CK.5912.01A	YES	NO	NO	MX	N0	T2	1.3	NO	male	stage i	81	MSS
TCGA.CK.5913.01A	NO	NO	NO	MX	N0	T3	0.6	NO	female	stage iia	58	MSI-H
TCGA.CK.5914.01A	NO	NO	NO	MX	N1	T3		NO	male	stage iiib	81	MSS
TCGA.CK.5915.01A	YES	YES	NO	MX	N0	T2		NO	male	stage i	63	MSS
TCGA.CK.5916.01A	NO	YES	YES	M0	N0	T1	3.2	NO	female	stage i	71	MSI-H
TCGA.CK.6746.01A	NO	NO	NO	MX	N0	T4b		NO	female	stage iib	84	MSI-H
TCGA.CK.6747.01A	NO	NO	NO	MX	N0	T3	0.9	NO	female	stage iia	87	MSI-H
TCGA.CK.6748.01A	NO	NO	NO	M1	N1	T3	400.26	NO	female	stage iv	45	MSS
TCGA.CK.6751.01A	NO	NO	NO	MX	N0	T2	1.3	NO	female	stage i	88	MSS
TCGA.CM.4743.01A	NO	NO	YES	M0	N0	T3	4	NO	male	stage iia	69	MSI-H
TCGA.CM.4744.01A	YES	YES	YES	M0	N0	T2	0.9	YES	male	stage i	69	MSS
TCGA.CM.4746.01A	YES	YES	NO	M0	N0	T2	2.2	NO	male	stage i	61	MSI-H
TCGA.CM.4747.01A	YES	YES	YES	M1a	N1b	T4a	2.6	NO	male	stage iva	47	MSI-L
TCGA.CM.4748.01A	NO	YES	YES	M0	N1a	T4a	2	YES	male	stage iiib	53	MSS
TCGA.CM.4750.01A	YES	YES	YES	M0	N1b	T1	1	NO	female	stage iiia	34	MSI-L
TCGA.CM.4751.01A	NO	NO	YES	M0	N1b	T3	4.2	YES	male	stage iiib	62	MSS
TCGA.CM.4752.01A	NO	YES	NO	M0	N0	T3	2.2	NO	male	stage iia	58	MSS
TCGA.CM.5341.01A	NO	YES	YES	M0	N1a	T2	16.7	NO	female	stage iiia	82	MSS
TCGA.CM.5344.01A	YES	YES	YES	M0	N1b	T3	1.9	NO	female	stage iiib	39	MSS
TCGA.CM.5348.01A	YES	YES	YES	M0	N1a	T3	3.6	NO	male	stage iiib	72	MSS
TCGA.CM.5349.01A	NO	NO	NO	M0	N0	T3	3	NO	female	stage iia	68	MSS
TCGA.CM.5860.01A	NO	NO	NO	M0	N0	T3	3	YES	male	stage iia	44	MSS
TCGA.CM.5861.01A	NO	NO	NO	M0	N0	T3	3.2	NO	female	stage iia	63	MSI-H
TCGA.CM.5862.01A	YES	NO	NO	M1a	N1a	T3	10	YES	male	stage iva	80	MSS
TCGA.CM.5863.01A	NO	NO	NO	M0	N1b	T3	4.7	YES	female	stage iiib	60	MSS
TCGA.CM.5864.01A	NO	NO	NO	M0	N0	T2	2.8	NO	male	stage i	60	MSS
TCGA.CM.5868.01A	NO	NO	YES	M1a	N1a	T4a	93	YES	female	stage iva	59	MSS
TCGA.CM.6161.01A	YES	NO	NO	M0	N0	T2	0.4	NO	female	stage i	36	MSI-L
TCGA.CM.6162.01A	YES	NO	YES	M0	N1a	T3	1.1	YES	female	stage iiib	48	MSI-H
TCGA.CM.6163.01A	YES	NO	NO	M0	N0	T1	8.8	YES	male	stage i	74	MSS
TCGA.CM.6164.01A	NO	NO	NO	M0	N0	T3	9.6	YES	female	stage iia	46	MSS
TCGA.CM.6165.01A	NO	NO	NO	M0	N0	T3	1.9	NO	male	stage iia	74	MSS
TCGA.CM.6166.01A	NO	NO	NO	M0	N0	T2	1.3	NO	female	stage i	48	MSS
TCGA.CM.6167.01A	YES	NO	YES	M0	N2b	T3	5.5	YES	female	stage iiic	57	MSS
TCGA.CM.6168.01A	NO	NO	NO	M0	N0	T3	7.8	YES	female	stage iia	84	MSI-L
TCGA.CM.6169.01A	NO	NO	YES	M0	N0	T3	4.6	YES	male	stage iia	67	MSS
TCGA.CM.6170.01A	YES	YES	NO	M0	N0	T2	0.8	NO	female	stage i	73	MSS
TCGA.CM.6171.01A	NO	NO	NO	M0	N0	T2	2	NO	female	stage i	77	MSI-H
TCGA.CM.6172.01A	NO	NO	NO	M0	N1a	T3	2.8	NO	female	stage iiib	70	MSS
TCGA.CM.6674.01A	NO	NO	NO	M0	N0	T3	1.1	NO	male	stage iia	39	MSI-H
TCGA.CM.6675.01A	NO	NO	NO	M1b	N2b	T3	2	YES	male	stage ivb	35	MSS
TCGA.CM.6676.01A	NO	NO	YES	M0	N0	T2	4.5	NO	male	stage i	82	MSI-L
TCGA.CM.6677.01A	YES	NO	NO	M0	N0	T3	3.7	NO	female	stage iia	75	MSS
TCGA.CM.6678.01A	NO	NO	NO	M1a	N1c	T4a	286.6	NO	female	stage iva	63	MSS
TCGA.CM.6679.01A	NO	NO	NO	M0	N0	T3	2.3	NO	male	stage iia	58	MSS
TCGA.CM.6680.01A	NO	NO	NO	M0	N2a	T3	1.4	NO	female	stage iiib	78	MSS
TCGA.D5.5537.01A	YES	NO	NO	MX	N2	T3		NO	male	not reported	83	MSS
TCGA.D5.5538.01A	NO	NO	NO	M0	N1b	T3	4.11	NO	female	stage iiib	60	MSS
TCGA.D5.5539.01A			YES	M0	N1	T3	5.1		male	stage iiia	60	MSS
TCGA.D5.5540.01A	NO	NO	NO	M0	N0	T3	1.7	NO	male	stage iia	73	MSI-L
TCGA.D5.5541.01A	NO	NO	NO	M0	N1a	T3	2.3	NO	male	stage iiib	63	MSS
TCGA.D5.6529.01A	NO		NO	M0	N0	T3	8.4	NO	male	stage iia	69	MSI-L
TCGA.D5.6530.01A	NO		NO	M0	N0	T2	3.5	NO	male	stage i	53	MSI-H
TCGA.D5.6531.01A		NO	NO	M0	N0	T3	1.9	NO	male	stage iia	75	MSS
TCGA.D5.6532.01A		NO	NO	M0	N0	T3	1.7	NO	male	stage iia	61	MSI-L
TCGA.D5.6533.01A	NO	NO	NO	M0	N0	T4b	228.8	NO	female	not reported	68	MSS
TCGA.D5.6534.01A	YES	YES	NO	M0	N0	T3	0.9	NO	female	stage iia	62	MSS
TCGA.D5.6535.01A	YES	NO	YES	MX	N1	T3	66.7	NO	female	stage iiib	80	MSS
TCGA.D5.6536.01A	NO		NO	M0	N0	T3		NO	male	stage iia	73	MSS
TCGA.D5.6537.01A	YES		YES	MX	N1a	T3	2.7	NO	male	stage iiib	64	MSS
TCGA.D5.6538.01A	NO	NO	NO	M0	N2	T3	23.5	YES	female	stage iiib	79	MSI-L
TCGA.D5.6539.01A			NO	M0	N0	T3	1.1	NO	female	not reported	45	MSS
TCGA.D5.6540.01A	YES	NO	NO	M0	N0	T2	2	NO	male	stage i	66	MSI-H
TCGA.D5.6541.01A			NO	M0	N0	T3	2	NO	male	stage iia	49	MSS
TCGA.D5.6898.01A	NO	NO	NO	M0	N0	T2	8.1	NO	female	stage i	51	MSS
TCGA.D5.6920.01A	NO	NO	NO	M0	N0	T3	1.7	NO	female	stage iia	77	MSS
TCGA.D5.6922.01A	NO	NO	YES	M0	N1	T3	4.3	NO	male	stage iiia	76	MSS
TCGA.D5.6923.01A	NO	NO	NO	M0	N0	T2	1.8	NO	male	stage i	57	MSS
TCGA.D5.6924.01A	NO	NO	NO	M0	N0	T3	3.1	NO	male	stage iia	68	MSS
TCGA.D5.6926.01A	NO	NO	NO	M0	N1	T4a	2.2	NO	male	stage iiib	65	MSS
TCGA.D5.6927.01A	NO	NO	NO	M0	N0	T3	0.9	NO	male	stage iia	34	MSI-H
TCGA.D5.6928.01A	NO	NO	NO	M0	N0	T3	1.8	NO	male	stage iia	80	MSI-H
TCGA.D5.6929.01A	NO	NO	YES	M1	N1	T3	4.5	NO	female	stage iv	49	MSI-L
TCGA.D5.6930.01A	YES	NO	NO	M0	N0	T3	3	NO	male	stage iia	67	MSI-H
TCGA.D5.6931.01A	NO	NO	YES	M0	N2	T4b	6.9	NO	male	stage iiic	77	MSS
TCGA.D5.6932.01A	YES	NO	NO	M0	N0	T3	3.8	NO	male	stage iia	69	MSS
TCGA.D5.7000.01A	NO	NO	NO	M0	N0	T2	2.4	NO	female	stage i	79	MSS
TCGA.DM.A0X9.01A	YES	NO	NO	M0	N0	T3		NO	female	stage iia	71	MSS
TCGA.DM.A0XD.01A	YES	NO	NO	M0	N0	T3		NO	male	stage iia	65	MSI-L
TCGA.DM.A0XF.01A		NO	NO	M0	N2	T3		NO	female	stage iiic	68	MSI-L
TCGA.DM.A1D0.01A		NO	NO	M0	N0	T3		NO	female	stage iia	79	MSS
TCGA.DM.A1D4.01A			NO	M0	N0	T3		NO	male	stage iia	80	MSI-L
TCGA.DM.A1D6.01A		NO	NO	M0	N0	T3		NO	male	stage iia	88	MSS
TCGA.DM.A1D7.01A			NO	M0	N0	T3		NO	male	stage iia	82	MSS
TCGA.DM.A1D8.01A		NO			N1	T3			female	not reported	50	MSS
TCGA.DM.A1D9.01A	YES	NO	NO	M0	N0	T3		NO	female	stage iia	67	MSS
TCGA.DM.A1DA.01A				M0	N2	T3			female	stage iiic	71	MSI-L
TCGA.DM.A1DB.01A			NO	M0	N0	T3		NO	male	stage iia	68	MSS
TCGA.DM.A1HA.01A	YES	YES		M0	N2	T3			male	stage iiic	82	MSS
TCGA.DM.A1HB.01A	NO	NO	NO	M0	N1	T3		NO	male	stage iiib	75	MSI-H
TCGA.DM.A280.01A	NO	NO	NO	M0	N0	T3		NO	female	stage iia	70	MSS
TCGA.DM.A282.01A	NO	NO	NO	M0	N0	T3		NO	female	stage iia	60	MSS
TCGA.DM.A285.01A	YES	YES		M1	N2	T3			female	stage iv	71	MSS
TCGA.DM.A288.01A		NO	NO	M0	N2	T3		NO	male	stage iiic	68	MSS
TCGA.DM.A28A.01A		NO	NO	M0	N2	T3		NO	male	stage iiic	78	MSS
TCGA.DM.A28C.01A	YES	NO		M0	N0	T3			male	stage iia	74	MSS
TCGA.DM.A28E.01A	YES	NO	NO	M0	N0	T3		NO	female	stage iia	72	MSS
TCGA.DM.A28F.01A	YES	YES		M0	N1	T3			male	stage iiib	73	MSS
TCGA.DM.A28G.01A	YES	NO	NO	M0	N0	T3		NO	male	stage iia	75	MSS
TCGA.DM.A28H.01A		NO	NO	M0	N2	T3		NO	male	stage iiic	50	MSI-L
TCGA.DM.A28K.01A		NO	NO	M0	N0	T3		NO	male	stage iia	75	MSS
TCGA.DM.A28M.01A		NO	NO	M0	N0	T3		NO	male	stage iia	63	MSS
TCGA.F4.6459.01A	NO	NO	NO	M0	N2a	T3		NO	female	stage iiib	61	MSS
TCGA.F4.6460.01A	NO	NO	NO	M0	N1	T3		NO	female	stage iiib	51	MSS
TCGA.F4.6461.01A	NO	NO	NO	M0	N2	T4b		NO	female	stage iiic	41	MSS
TCGA.F4.6463.01A			NO	M0	N0	T3		NO	male	stage iia	51	MSS
TCGA.F4.6569.01A			NO	M0	N0	T2		NO	male	stage i	60	MSS
TCGA.F4.6570.01A			NO	M0	N0	T3		NO	female	stage iia	78	MSI-H
TCGA.F4.6703.01A	NO	NO	NO	M0	N0	T3		NO	male	stage iia	64	MSI-H
TCGA.F4.6704.01A	NO	NO	NO	MX	N2b	T3	14.9	NO	male	stage iiic	60	MSS
TCGA.F4.6805.01A	NO	NO	NO	M0	N0	T3		NO	female	stage iia	58	MSS
TCGA.F4.6806.01A	NO	NO	NO	M0	N0	T2		NO	female	stage i	59	MSS
TCGA.F4.6807.01A	NO	NO	NO	M0	N2b	T3		NO	female	stage iiic	51	MSS
TCGA.F4.6808.01A	NO	NO	NO	M0	N0	T1		NO	female	stage i	54	MSS
TCGA.F4.6809.01A	NO		NO	M1	N1	T3		NO	female	stage iva	52	MSS
TCGA.F4.6854.01A	NO	NO	NO	M0	N0	T3		NO	female	stage iia	77	MSS
TCGA.F4.6855.01A	NO		NO	M0	N0	T3		NO	female	stage iia	70	MSI-L
TCGA.F4.6856.01A			NO	M0	N0	T2		NO	male	stage i	45	MSI-H
TCGA.G4.6293.01A	YES	NO	NO	M0	N1	T3		NO	female	stage iii	49	MSI-L
TCGA.G4.6294.01A	YES	NO	NO	M1	N1	T3		NO	male	stage iv	75	MSS
TCGA.G4.6295.01A	YES	NO	NO	M0	N0	T3		NO	female	stage ii	70	MSI-L
TCGA.G4.6297.01A	YES	YES	YES	M1	N2	T3		YES	female	stage iv	55	MSS
TCGA.G4.6298.01A	NO	NO	NO	MX	N1	T4a		NO	male	stage iiib	90	MSI-L
TCGA.G4.6299.01A	NO	NO	YES	M0	N2	T3		YES	male	stage iiic	69	MSS
TCGA.G4.6302.01A	YES	NO	YES	M0	N0	T3		YES	female	stage iia	90	MSI-H
TCGA.G4.6303.01A	YES	NO	YES	M1	N1	T3	3.8	YES	female	stage iv	54	MSI-L
TCGA.G4.6304.01A	NO	NO	NO	M0	N0	T4	4.4	NO	female	stage iib	66	MSI-H
TCGA.G4.6306.01A	NO	YES		M0	N0	T2	2.7		male	not reported	71	MSS
TCGA.G4.6307.01A	YES		YES	M0	N1	T3	10.2	YES	female	stage iiib	37	MSS
TCGA.G4.6309.01A	YES	NO	NO	M0	N1	T3		NO	female	stage iiib	40	MSI-H
TCGA.G4.6310.01A	NO	NO	NO	M0	N1	T3		NO	male	stage iiib	69	MSS
TCGA.G4.6311.01A	NO	NO	YES	MX	N1	T3	0.9	YES	male	stage iii	80	MSS
TCGA.G4.6314.01A	YES	NO	YES	M1	N2	T3		YES	female	stage iv	76	MSS
TCGA.G4.6315.01A	YES	NO	NO	M1	N1	T3	43.4	NO	male	stage iv	66	MSS
TCGA.G4.6317.01A	NO	NO		MX	N2	T3			female	stage iiic	51	MSI-L
TCGA.G4.6317.02A	NO	NO		MX	N2	T3			female	stage iiic	51	MSI-L
TCGA.G4.6320.01A	YES	NO	YES	MX	N1	T3	2.7	YES	male	stage iii	73	MSI-H
TCGA.G4.6321.01A	YES	YES	NO	MX	N1	T2	3.4	NO	female	stage iii	60	MSI-L
TCGA.G4.6322.01A	YES	NO	YES	MX	N1	T3	4.2	YES	male	stage iiib	65	MSI-L
TCGA.G4.6323.01A	NO	NO	NO	MX	N0	Tis	0.9	NO	male	stage ia	50	MSS
TCGA.G4.6586.01A	NO	NO	YES	M0	N0	T3		YES	female	stage iia	73	MSI-H
TCGA.G4.6588.01A	NO	YES	NO	M0	N0	T3	2.8	NO	female	stage iia	58	MSI-H
TCGA.G4.6625.01A	YES	NO	NO	M0	N0	T3	5.5	NO	female	stage iia	77	MSS
TCGA.G4.6626.01A	NO	NO	NO	M0	N0	T3		NO	male	stage iia	90	MSS
TCGA.G4.6627.01A	YES	NO	NO	M0	N0	T3	1.8	NO	male	stage iia	84	MSI-L
TCGA.G4.6628.01A	YES	NO	NO	M0	N0	T2	2.1	NO	male	stage i	78	MSI-H
TCGA.NH.A50T.01A	NO	NO	NO	MX	N0	T3	1.4	NO	female	stage iia	68	MSS
TCGA.NH.A50U.01A	YES		NO	M1a	N0	T4a		NO	male	stage iva	42	MSS
TCGA.NH.A50V.01A	NO		NO	M0	N2a	T3		NO	male	stage iiib	69	MSI-L
TCGA.NH.A5IV.01A	NO	YES	NO	MX	N0	T3	11.8	NO	female	stage iia	90	MSI-H
TCGA.NH.A6GA.01A	NO		YES	MX	N2a	T4a		YES	male	stage iiic	58	MSS
TCGA.NH.A6GB.01A	NO		NO	MX	N2b	T3		NO	female	stage iiic	71	MSS
TCGA.NH.A6GC.01A	NO		NO	M1b	N1b	T4b		NO	female	stage ivb	66	MSS
TCGA.NH.A8F7.01A	NO	NO	NO	MX	N0	T3	100.3	NO	female	stage iia	53	Indeterminate
TCGA.NH.A8F7.06A	NO	NO	NO	MX	N0	T3	100.3	NO	female	stage iia	53	Indeterminate
TCGA.NH.A8F8.01A	NO	YES	YES	M1	N2b	T4a	24.9	YES	male	stage iv	79	MSS
TCGA.QG.A5YV.01A	NO	NO	NO	MX	N1a	T4b	15.04	NO	female	stage iiic	64	MSS
TCGA.QG.A5YW.01A	NO	NO	NO	MX	N2b	T3	11.37	NO	female	stage iiic	55	MSI-L
TCGA.QG.A5YX.01A	YES	NO	NO	MX	N0	T3	2.04	YES	female	stage iia	61	MSI-L
TCGA.QG.A5Z1.01A	NO	NO	YES	MX	N1b	T3	5.3	YES	male	stage iiib	71	MSI-L
TCGA.QG.A5Z2.01A	YES	NO	NO	M0	N0	T2	1.52	NO	male	stage i	61	MSI-H
TCGA.QL.A97D.01A				MX	N0	T2			female	stage i	84	MSS
TCGA.RU.A8FL.01A	NO	NO		MX	N2a	T3	24.6		male	stage iiib	51	MSS
TCGA.SS.A7HO.01A	NO	NO	YES	M0	N0	T4a	0	YES	female	stage iib	44	MSS
TCGA.T9.A92H.01A	NO	NO	NO	M0	N0	T3		NO	male	stage iia	82	MSS
TCGA.WS.AB45.01A	NO	YES	NO	MX	N0	T3		NO	female	stage iia	52	MSI-H

## Sheet: READ
sampleID	Microsatellite instability	Age	Gender	History_of_colon_polyps	Lymphatic_invasion	M_stage	N_stage	T_stage	TNM_stage	CEA_level
TCGA.AF.2687.01A	MSS	57	MALE	NO	YES	M0	N2	T3	Stage IIIC	5.3
TCGA.AF.2690.01A	MSS	76	FEMALE	NO	YES	M0	N2	T3	Stage IIIC	4.2
TCGA.AF.2691.01A	MSS	48	FEMALE	NO	NO	M0	N0	T1	Stage I	1.3
TCGA.AF.2692.01A	MSS	54	FEMALE	NO	NO	M0	N0	T3	Stage IIA	10.6
TCGA.AF.2693.01A	MSS	75	MALE	NO	NO	MX	N0	T2	Stage I	4
TCGA.AF.3400.01A	MSS	54	MALE	NO	NO	M0	N0	T3	Stage IIA	2.8
TCGA.AF.3911.01A	MSI-L	48	MALE		YES	MX	N2	T3	Stage IIIC	1.1
TCGA.AF.3913.01A	MSS	60	MALE	NO	YES	M1	N1	T3	Stage IV	41.5
TCGA.AF.4110.01A	MSS	77	MALE	NO	YES	MX	N2b	T4a	Stage IVA	28.7
TCGA.AF.5654.01A		73	FEMALE	NO	NO	M0	N0	T2	Stage I
TCGA.AF.6136.01A	MSS	72	FEMALE	NO	YES	MX	N1b	T3	Stage IIIB	18.3
TCGA.AF.6655.01A	MSS	66	MALE	YES	YES	M0	N1	T2	Stage IIIA	1.6
TCGA.AF.6672.01A	MSS	43	MALE	YES	YES	MX	N2b	T4a	Stage IV	9.6
TCGA.AF.A56K.01A	MSS	56	MALE	NO	NO	M0	N0	T3	Stage IIA	0.5
TCGA.AF.A56L.01A	MSS	48	FEMALE	NO	YES	M0	N2	T3	Stage IIIC	3.2
TCGA.AF.A56N.01A	MSS	47	FEMALE	NO	NO	M0	N0	T3	Stage IIA	9.5
TCGA.AG.3574.01A	MSS	89	FEMALE	YES	NO	M0	N0	T3	Stage II	4.59
TCGA.AG.3575.01A	MSS	51	MALE	NO	NO	M0	N0	T3	Stage II	0.83
TCGA.AG.3578.01A	MSS	76	FEMALE	YES	NO	M0	N0	T3	Stage IIA	1.39
TCGA.AG.3580.01A	MSS	67	MALE	YES	NO	M0	N0	T1	Stage I	0.87
TCGA.AG.3581.01A	MSS	63	MALE	NO	NO	M0	N0	T2	Stage I	0.65
TCGA.AG.3582.01A	MSS	75	MALE	NO	NO	M1	N1	T3	Stage IV	612.1
TCGA.AG.3583.01A	MSI-L	66	MALE	NO	YES	M1	N2	T3	Stage IV	90.73
TCGA.AG.3584.01A	MSS	60	MALE	NO	YES	M1	N2	T3	Stage IV	36.7
TCGA.AG.3586.01A	MSS	72	FEMALE	NO	YES	M0	N2	T3	Stage III	1.86
TCGA.AG.3587.01A	MSS	65	MALE	NO	NO	M0	N0	T2	Stage I	1.41
TCGA.AG.3591.01A	MSS	66	FEMALE	YES	NO	M0	N0	T3	Stage IIA	15.72
TCGA.AG.3592.01A	MSI-L	68	MALE	YES	NO	M0	N0	T3	Stage IIA	0.96
TCGA.AG.3593.01A	MSS	72	FEMALE	NO	NO	M0	N0	T3	Stage IIA	9.76
TCGA.AG.3594.01A	MSS	77	MALE	YES	NO	M0	N0	T3	Stage IIA	2.99
TCGA.AG.3598.01A	MSS	69	MALE	NO	NO	M0	N0	T3	Stage IIA	4.76
TCGA.AG.3599.01A	MSS	70	MALE	NO	NO	M0	N0	T2	Stage I	3.36
TCGA.AG.3600.01A	MSS	62	MALE	YES	YES	M0	N2	T3	Stage IIIC	48.85
TCGA.AG.3601.01A	MSI-L	68	MALE	NO	YES	M0	N1	T4	Stage IIIB	47.92
TCGA.AG.3602.01A	MSS	66	FEMALE	YES	YES	M0	N2	T3	Stage IIIC	66.9
TCGA.AG.3605.01A	MSS	85	FEMALE	NO	YES	M1	N1	T3	Stage IV	23.09
TCGA.AG.3608.01A	Indeterminate	79	FEMALE	YES	NO	M0	N0	T3	Stage IIA
TCGA.AG.3609.01A	MSS	65	FEMALE	NO	YES	M0	N2	T3	Stage IIIC
TCGA.AG.3611.01A	MSS	72	MALE	YES	NO	M0	N0	T3	Stage IIA
TCGA.AG.3612.01A	MSS	55	FEMALE	NO	NO	M0	N1	T3	Stage IIIB
TCGA.AG.3725.01A	MSS	90	FEMALE	YES	YES	M0	N2	T3	Stage III	6.08
TCGA.AG.3726.01A	MSS	63	FEMALE	NO	NO	M0	N0	T2	Stage I	3.98
TCGA.AG.3727.01A	MSS	78	FEMALE	NO	YES	M0	N1	T3	Stage III	1.1
TCGA.AG.3728.01A	MSS	73	MALE	YES	NO	M0	N1	T3	Stage IIIB	1.89
TCGA.AG.3731.01A	MSI-L	65	MALE	YES		M1	N1	T3	Stage IV	32.08
TCGA.AG.3732.01A	MSS	78	FEMALE	NO	YES	M0	N0	T2	Stage I	1.21
TCGA.AG.3742.01A	MSS	85	FEMALE	NO		M0	N0	T1	Stage I	13.78
TCGA.AG.3878.01A	MSS	64	MALE	YES	NO	M0	N0	T2	Stage I	1.15
TCGA.AG.3881.01A	MSS	83	FEMALE	NO	YES	M0	N0	T3	Stage IIA	16
TCGA.AG.3882.01A	MSS	66	FEMALE	NO	YES	M0	N0	T2	Stage I	0.33
TCGA.AG.3883.01A	MSS	69	MALE	NO	YES	M0	N0	T2	Stage I	2.39
TCGA.AG.3885.01A	MSS	71	FEMALE	NO	YES	M0	N1	T3	Stage IIIB
TCGA.AG.3887.01A	MSS	68	MALE	YES	YES	M0	N0	T3	Stage IIA
TCGA.AG.3890.01A	MSS	62	MALE	YES	YES	M0	N0	T2	Stage I
TCGA.AG.3892.01A	MSS	57	FEMALE	NO		M0	N0	T1	Stage I
TCGA.AG.3893.01A	MSS	74	MALE	NO	YES	M0	N1	T3	Stage IIIB
TCGA.AG.3894.01A	MSS	65	MALE	YES	YES	M0	N0	T3	Stage IIA
TCGA.AG.3896.01A	MSS	85	FEMALE	NO	YES	M0	N0	T2	Stage I
TCGA.AG.3898.01A	MSS	61	MALE	YES	NO	M0	N0	T3	Stage IIA	1.98
TCGA.AG.3901.01A	MSS	67	FEMALE	NO	YES	M0	N1	T3	Stage IIIB	0.6
TCGA.AG.3902.01A	MSS	61	MALE	YES	NO	M0	N0	T3	Stage IIA	8.14
TCGA.AG.3909.01A	MSS	69	FEMALE	NO	YES	M0	N1	T3	Stage IIIB
TCGA.AG.3999.01A	MSS	61	FEMALE	NO	YES	M0	N2	T3	Stage IIIC	9.67
TCGA.AG.4001.01A	MSI-L	74	FEMALE	NO	NO	M0	N0	T3	Stage IIA
TCGA.AG.4005.01A	MSS	64	MALE	NO	YES	M1	N2	T3	Stage IV	31.52
TCGA.AG.4007.01A	MSI-L	87	MALE	NO	YES	M1	N2	T4	Stage IV	3.65
TCGA.AG.4008.01A	MSS	63	MALE	NO	YES	M0	N0	T3	Stage IIA
TCGA.AG.4015.01A	MSS	85	FEMALE	NO	YES	M0	N0	T3	Stage IIA
TCGA.AG.4021.01A	MSS	84	FEMALE	YES	YES	M1	N2	T3	Stage IV	3101
TCGA.AG.4022.01A	MSS	59	FEMALE	NO	YES	M0	N0	T3	Stage II	1.03
TCGA.AG.A002.01A	MSS	35	MALE	NO		M0	N0	T2	Stage I
TCGA.AG.A008.01A	MSS	50	FEMALE	YES	NO	M0	N0	T2	Stage I
TCGA.AG.A00C.01A	MSS	49	FEMALE	NO	YES	M0	N1	T3	Stage IIIB	4.31
TCGA.AG.A00H.01A	MSS	75	MALE	NO	NO	M0	N0	T3	Stage IIA	1.5
TCGA.AG.A00Y.01A	MSS	68	MALE	YES	NO	M0	N0	T3	Stage IIA	4.21
TCGA.AG.A011.01A	MSS	80	MALE	NO	NO	M0	N0	T3	Stage IIA
TCGA.AG.A014.01A	MSS	86	MALE	NO	NO	M0	N0	T2	Stage I
TCGA.AG.A015.01A	MSS	64	FEMALE	YES	NO	M0	N0	T1	Stage I
TCGA.AG.A016.01A	MSS	55	MALE	NO	YES	M1	N2	T3	Stage IV
TCGA.AG.A01J.01A	MSS	59	FEMALE	NO	NO	M0	N0	T3	Stage IIA
TCGA.AG.A01L.01A	MSS	58	MALE	NO	YES	M0	N1	T3	Stage IIIB
TCGA.AG.A01N.01A	MSS	68	FEMALE	YES	YES	M1	N0	T2	Stage IV
TCGA.AG.A01W.01A	MSS	67	FEMALE	NO	YES	M0	N0	T3	Stage II	2.07
TCGA.AG.A01Y.01A	MSS	49	FEMALE	NO	YES	M0	N0	T3	Stage II	5.85
TCGA.AG.A020.01A	MSS	57	FEMALE	NO	YES	M0	N1	T3	Stage III	1.43
TCGA.AG.A023.01A	MSS	62	FEMALE	NO	YES	M1	N2	T4	Stage IV	1.88
TCGA.AG.A025.01A	MSS	62	FEMALE	NO		M0	N0	T1	Stage I	0.75
TCGA.AG.A026.01A	MSS	66	MALE	NO	YES	M0	N0	T4	Stage II	9.65
TCGA.AG.A02G.01A	MSS	66	MALE	NO	YES	M1	N1	T2	Stage IV	2.32
TCGA.AG.A02N.01A	MSI-H	67	MALE	NO	YES	M0	N0	T3	Stage II	2.07
TCGA.AG.A02X.01A	MSS	77	MALE	NO	YES	M0	N0	T2	Stage I	8.14
TCGA.AG.A032.01A	MSS	68	MALE	NO	YES	M0	N1	T3	Stage IIIB	7.77
TCGA.AG.A036.01A	MSS	71	MALE	NO		M0	N2	T3	Stage III	2.2
TCGA.AH.6544.01A	MSS	60	MALE	YES		M1	N1	T3		2497.4
TCGA.AH.6547.01A	MSS	79	FEMALE	YES	NO	MX	N0	T3
TCGA.AH.6549.01A	MSI-L	66	MALE	YES		MX	NX	T3		1.8
TCGA.AH.6643.01A	MSS	50	MALE	NO	NO	M0	N2b	T3	Stage IIIC
TCGA.AH.6644.01A	MSI-L	73	MALE	YES	NO	MX	NX	T3
TCGA.AH.6897.01A	MSI-L	48	MALE	NO	NO	M0	N0	T2	Stage I	1.23
TCGA.AH.6903.01A	MSS	46	MALE	NO	NO	M0	N1b	T3	Stage IIIB	3.51
TCGA.BM.6198.01A	MSS	73	MALE	NO	NO		N1	T3	Stage IIIB	81.3
TCGA.CI.6620.01A	MSS	41	FEMALE			M1	N1	T3	Stage IVA
TCGA.CI.6621.01A	MSS	63	MALE			MX	N1	T3	Stage IIIB
TCGA.CI.6622.01A	MSS	74	MALE		YES	M0	N0	T4	Stage IIB
TCGA.CL.4957.01A	MSS	79	FEMALE			M0	N1	T3	[Discrepancy]
TCGA.CL.5917.01A	MSS	71	FEMALE	YES	YES	MX	N2	T3	Stage IIIC	0.6
TCGA.CL.5918.01A	MSS	90	FEMALE	NO	NO	MX	N0	T3	Stage IIA	2.2
TCGA.DC.4745.01A	MSS	49	FEMALE	YES	NO	M0	N1a	T3	Stage IIIB	1.6
TCGA.DC.4749.01A	MSS	57	MALE	NO	YES	M0	N0	T2	Stage I	1.3
TCGA.DC.5337.01A	MSS	69	MALE	NO	NO	M0	N0	T1	Stage I	2
TCGA.DC.5869.01A	MSS	62	FEMALE	NO	NO	M0	N1a	T3	Stage IIIB	3.6
TCGA.DC.6154.01A	MSI-H	57	FEMALE	NO	YES	M1	N2b	T4a	Stage IVA	16.3
TCGA.DC.6155.01A	MSS	31	FEMALE	NO	NO	M0	N1b	T2	Stage IIIA	1.3
TCGA.DC.6156.01A	MSS	62	MALE	NO	YES	M1a	N2b	T4a	Stage IVA	129.7
TCGA.DC.6157.01A	MSS	48	MALE	NO	NO	M0	N0	T2	Stage I	2.2
TCGA.DC.6158.01A	MSS	70	MALE	NO	NO	M0	N0	T2	Stage I	1.7
TCGA.DC.6160.01A	MSS	68	MALE	NO	NO	M0	N0	T2	Stage I	5.2
TCGA.DC.6681.01A	MSS	70	FEMALE	NO	YES	M1a	N2a	T3	Stage IVA	7.9
TCGA.DC.6682.01A	MSS	57	MALE	NO	NO	M0	N0	T3	Stage IIA	13.8
TCGA.DC.6683.01A	MSS	43	MALE	NO	NO	M0	N1b	T3	Stage IIIB	11.1
TCGA.DT.5265.01A	MSS	51	MALE			M0	N0	T3	Stage II
TCGA.DY.A0XA.01A	MSS	57	FEMALE	NO	NO	M0	N0	T3	Stage IIA
TCGA.DY.A1DC.01A	MSS	72	FEMALE		NO	M0	N0	T3	Stage IIA
TCGA.DY.A1DD.01A	MSI-L	77	FEMALE			M0	N1	T3	Stage IIIB
TCGA.DY.A1DE.01A	MSS	56	FEMALE	NO	NO	M0	N0	T3	Stage IIA
TCGA.DY.A1DF.01A	MSI-L	73	FEMALE			M0	N2	T3	Stage IIIC
TCGA.DY.A1DG.01A	MSS	75	MALE	NO		M1	N1	T3	Stage IVA
TCGA.DY.A1H8.01A	MSS	77	FEMALE			M0	N1	T2	Stage IIIA
TCGA.EF.5830.01A	MSS	54	MALE	NO	NO	M0	N0	T4a	Stage IIB
TCGA.EF.5831.01A	MSS	72	MALE			M0	N0	T3	Stage IIA
TCGA.EI.6506.01A	MSS	78	FEMALE	NO	NO	M0	N0	T3	Stage IIA	2.8
TCGA.EI.6507.01A	MSI-H	60	MALE	NO	NO	M0	N0	T3	Stage IIA	10.7
TCGA.EI.6508.01A	MSS	48	FEMALE		YES	M0	N1a	T3	Stage IIIB	0.6
TCGA.EI.6509.01A	MSS	53	MALE	NO	YES	M0	N2b	T3	Stage IIIC	2.8
TCGA.EI.6510.01A	MSI-L	77	FEMALE		NO	MX	N0	T2	[Discrepancy]	11.2
TCGA.EI.6511.01A	MSS	52	MALE	NO	YES	M0	N1	T3	Stage IIIB	14.9
TCGA.EI.6512.01A	MSS	64	FEMALE	NO	NO	M0	N1	T3	Stage IIIB	1
TCGA.EI.6513.01A	MSS	59	MALE	NO	NO	M0	N1	T3	Stage IIIB	1
TCGA.EI.6514.01A	MSS	59	FEMALE	NO	NO	M0	N0	T3	Stage IIA	5.5
TCGA.EI.6881.01A	MSS	60	MALE	NO	NO	M0	N1	T3	Stage IIIA	60.3
TCGA.EI.6882.01A	MSI-H	59	MALE	NO	NO	M0	N0	T3	Stage IIA	1.3
TCGA.EI.6883.01A	MSS	63	MALE	NO	NO	M0	N0	T3	Stage IIC	1.6
TCGA.EI.6884.01A	MSS	71	MALE	NO	NO	M0	N1	T3	Stage IIIA	10.7
TCGA.EI.6885.01A	MSS	57	FEMALE	NO	YES	M1	N1b	T3	Stage IV	7868
TCGA.EI.6917.01A	MSS	33	MALE	NO	NO	M0	N1	T3	Stage IIIA	2.1
TCGA.EI.7002.01A	MSI-L	58	MALE	NO	YES	M1	N2	T3	Stage IV	140
TCGA.EI.7004.01A	MSS	37	FEMALE	NO	YES	M0	N2b	T4a	[Discrepancy]	3.2
TCGA.F5.6464.01A	MSS	77	FEMALE	NO	NO	M0	N2a	T4b	Stage IIIC
TCGA.F5.6465.01A	MSS	64	FEMALE		NO	M0	N0	T3	Stage IIA
TCGA.F5.6571.01A	MSI-L	62	FEMALE	NO	NO	M0	N0	T3	Stage IIA
TCGA.F5.6702.01A	MSS	71	MALE		NO	M1	N1	T3	Stage IVA
TCGA.F5.6810.01A	MSS
TCGA.F5.6811.01A	MSI-L	72	FEMALE	NO	NO	M0	N0	T3	Stage IIA
TCGA.F5.6812.01A	MSS	67	MALE	NO	NO	M0	N0	T3	Stage IIA
TCGA.F5.6813.01A	MSS	70	MALE	NO	NO	M0	N2	T4a	Stage IIIC
TCGA.F5.6814.01A	MSS	57	MALE	NO	NO	M0	N0	T3	Stage IIA
TCGA.F5.6861.01A	MSS	60	FEMALE	NO	NO	M0	N0	T3	Stage IIA
TCGA.F5.6863.01A	MSI-L	71	FEMALE	NO	NO	M0	N1	T4a	Stage IIIB
TCGA.F5.6864.01A	MSI-L	74	FEMALE		NO	M0	N2a	T3	Stage IIIB
TCGA.G5.6233.01A	MSI-L	74	MALE	NO	YES	M0	N2	T3	[Discrepancy]	0.5
TCGA.G5.6235.01A	MSS	72	MALE	NO	NO	MX	N1	T3	Stage IIIB	1.7
TCGA.G5.6572.01A	MSS	56	MALE	NO	NO					1.7
TCGA.G5.6572.02A	MSS	56	MALE	NO	NO					1.7
TCGA.G5.6641.01A	MSS	67	MALE	NO	NO	MX	N1	T1	Stage IIIA

## Sheet: GSE4554
SampleID	MSI_status
GSM101781	MSS, distal
GSM101782	MSS, distal
GSM101783	MSI, proximal
GSM101784	MSS, distal
GSM101785	MSI, distal
GSM101786	MSS, distal
GSM101787	MSS, proximal
GSM101788	MSS, proximal
GSM101789	MSS, proximal
GSM101790	MSS, distal
GSM101791	MSS, proximal
GSM101792	MSS, distal
GSM101793	MSS, distal
GSM101794	MSS, proximal
GSM101795	MSI, distal
GSM101796	MSI, proximal
GSM101797	MSS, distal
GSM101798	MSS, proximal
GSM101799	MSI, proximal
GSM101800	MSI, proximal
GSM101801	MSS, proximal
GSM101802	MSI, proximal
GSM101803	MSS, distal
GSM101804	MSS, distal
GSM101805	MSS, distal
GSM101806	MSS, distal
GSM101807	MSS, distal
GSM101808	MSS, distal
GSM101809	MSS, distal
GSM101810	MSS, distal
GSM101811	MSS, distal
GSM101812	MSS, distal
GSM101813	MSS, distal
GSM101814	MSS, distal
GSM101815	MSS, distal
GSM101816	MSS, distal
GSM101817	MSS, distal
GSM101818	MSS, distal
GSM101819	MSS, distal
GSM101820	Training-Lymph(-)
GSM101821	MSS, distal
GSM101822	MSS, distal
GSM101823	MSS, distal
GSM101824	MSS, distal
GSM101825	MSS, distal
GSM101826	MSS, distal
GSM101827	MSI, distal
GSM101828	MSI, distal
GSM101829	MSS, proximal
GSM101830	MSS, distal
GSM101831	MSS, proximal
GSM101832	MSS, proximal
GSM101833	MSS, proximal
GSM101834	MSI, proximal
GSM101835	MSS, proximal
GSM101836	MSS, distal
GSM101837	MSS, proximal
GSM101838	MSS, distal
GSM101839	MSS, distal
GSM101840	MSI, proximal
GSM101841	MSI, unknown
GSM101842	MSI, unknown
GSM101843	MSI, proximal
GSM101844	MSI, proximal
GSM101845	MSI, proximal
GSM101846	MSI, proximal
GSM101847	MSI, distal
GSM101848	MSI, proximal
GSM101849	MSI, proximal
GSM101850	MSI, proximal
GSM101851	MSI, distal
GSM101852	MSI, proximal
GSM101853	MSI, distal
GSM101854	MSI, distal
GSM101855	MSI, proximal
GSM101856	MSI, proximal
GSM101857	MSI, proximal
GSM101858	MSI, proximal
GSM101859	MSI, proximal
GSM101860	MSI, proximal
GSM101861	MSI, distal
GSM101862	MSI, proximal
GSM101863	MSS, distal
GSM101864	MSS, distal

## Sheet: GSE13067
SampleID	MSI_status
GSM327282	MSI
GSM327283	MSS
GSM327284	MSS
GSM327285	MSS
GSM327286	MSS
GSM327287	MSS
GSM327288	MSI
GSM327289	MSS
GSM327290	MSS
GSM327291	MSS
GSM327292	MSS
GSM327293	MSS
GSM327294	MSS
GSM327295	MSS
GSM327296	MSS
GSM327297	MSS
GSM327298	MSS
GSM327299	MSS
GSM327300	MSS
GSM327301	MSS
GSM327302	MSS
GSM327303	MSS
GSM327304	MSS
GSM327305	MSS
GSM327306	MSS
GSM327307	MSS
GSM327308	MSS
GSM327309	MSI
GSM327310	MSI
GSM327311	MSI
GSM327312	MSS
GSM327313	MSI
GSM327314	MSS
GSM327315	MSS
GSM327316	MSS
GSM327317	MSS
GSM327318	MSS
GSM327319	MSS
GSM327320	MSS
GSM327321	MSS
GSM327322	MSS
GSM327323	MSS
GSM327324	MSI
GSM327325	MSI
GSM327326	MSS
GSM327327	MSS
GSM327328	MSS
GSM327329	MSS
GSM327330	MSS
GSM327331	MSI
GSM327332	MSS
GSM327333	MSS
GSM327334	MSS
GSM327335	MSS
GSM327336	MSS
GSM327337	MSS
GSM327338	MSS
GSM327339	MSS
GSM327340	MSS
GSM327341	MSS
GSM327342	MSS
GSM327343	MSS
GSM327344	MSS
GSM327345	MSS
GSM327346	MSS
GSM327347	MSS
GSM327348	MSS
GSM327349	MSS
GSM327350	MSS
GSM327351	MSS
GSM327352	MSI
GSM327353	MSI
GSM327354	MSS
GSM327355	MSS

[truncated: 2 more sheets: GSE13294, tissue microarray]
